# Supplementary material for: Diagnosing pleural effusions using mass spectrometry-based multiplexed targeted proteomics quantitating mid- to high-abundance markers of cancer, infection/inflammation and tuberculosis
Source: Sci Rep. 2022 Feb 23;12:3054. doi: 10.1038/s41598-022-06924-y (PMC8866415; doi:10.1038/s41598-022-06924-y)
Supplement: Supplementary file 2 — Supplementary Table 3. [file 41598_2022_6924_MOESM2_ESM.xlsx]

## Sheet: a) MRM transitions-53 targets
Supplementary Table S3. List of MRM transitions for 53 target proteins in preliminary studies (a) and 34 target proteins in the final panel (b).
Gene name	Protein name	Peptide Sequence	Parent ion charge	Parent ion [m/z]	Daughter ion [m/z]	Collision Energy [V]	Cone voltage [V]
ADA	Adenosine deaminase	YSPHLLANSK	3	377.205	391.73	30	14
ADA	Adenosine deaminase	YSPHLLANSK	3	377.205	440.256	30	12
ADA	Adenosine deaminase	YSPHLLANSK	3	377.205	483.772	30	12
ADA	Adenosine deaminase	YSPHLLANSK	3	377.205	532.309	30	16
ADA	Adenosine deaminase	YSPHLLANSK	3	377.205	645.393	30	16
ADA	Adenosine deaminase	YSPHLLANSK	3	379.876	395.737	30	14
ADA	Adenosine deaminase	YSPHLLANSK	3	379.876	444.263	30	12
ADA	Adenosine deaminase	YSPHLLANSK	3	379.876	487.779	30	12
ADA	Adenosine deaminase	YSPHLLANSK	3	379.876	540.323	30	16
ADA	Adenosine deaminase	YSPHLLANSK	3	379.876	653.407	30	16
CEACAM5	Carcinoembryonic antigen-related cell adhesion molecule 5	NDTASYK	2	399.685	310.176	35	22
CEACAM5	Carcinoembryonic antigen-related cell adhesion molecule 5	NDTASYK	2	399.685	397.208	35	16
CEACAM5	Carcinoembryonic antigen-related cell adhesion molecule 5	NDTASYK	2	399.685	468.245	35	16
CEACAM5	Carcinoembryonic antigen-related cell adhesion molecule 5	NDTASYK	2	399.685	569.293	35	12
CEACAM5	Carcinoembryonic antigen-related cell adhesion molecule 5	NDTASYK	2	399.685	684.32	35	16
CEACAM5	Carcinoembryonic antigen-related cell adhesion molecule 5	NDTASYK	2	403.692	318.19	35	22
CEACAM5	Carcinoembryonic antigen-related cell adhesion molecule 5	NDTASYK	2	403.692	405.222	35	16
CEACAM5	Carcinoembryonic antigen-related cell adhesion molecule 5	NDTASYK	2	403.692	476.26	35	16
CEACAM5	Carcinoembryonic antigen-related cell adhesion molecule 5	NDTASYK	2	403.692	577.307	35	12
CEACAM5	Carcinoembryonic antigen-related cell adhesion molecule 5	NDTASYK	2	403.692	692.334	35	16
TFF3	Trefoil factor 3	VDCGYPHVTPK	3	424.873	345.213	30	16
TFF3	Trefoil factor 3	VDCGYPHVTPK	3	424.873	449.743	30	12
TFF3	Trefoil factor 3	VDCGYPHVTPK	3	424.873	529.758	30	12
TFF3	Trefoil factor 3	VDCGYPHVTPK	3	424.873	587.271	30	12
TFF3	Trefoil factor 3	VDCGYPHVTPK	3	424.873	678.393	30	16
TFF3	Trefoil factor 3	VDCGYPHVTPK	3	427.544	353.227	30	16
TFF3	Trefoil factor 3	VDCGYPHVTPK	3	427.544	453.75	30	12
TFF3	Trefoil factor 3	VDCGYPHVTPK	3	427.544	533.765	30	12
TFF3	Trefoil factor 3	VDCGYPHVTPK	3	427.544	591.279	30	12
TFF3	Trefoil factor 3	VDCGYPHVTPK	3	427.544	686.408	30	16
LGALS1	Galectin-1	SFVLNLGK	2	439.261	317.218	35	21
LGALS1	Galectin-1	SFVLNLGK	2	439.261	334.176	35	13
LGALS1	Galectin-1	SFVLNLGK	2	439.261	431.261	35	19
LGALS1	Galectin-1	SFVLNLGK	2	439.261	544.345	35	17
LGALS1	Galectin-1	SFVLNLGK	2	439.261	643.414	35	15
LGALS1	Galectin-1	SFVLNLGK	2	443.268	325.233	35	21
LGALS1	Galectin-1	SFVLNLGK	2	443.268	334.176	35	13
LGALS1	Galectin-1	SFVLNLGK	2	443.268	439.276	35	19
LGALS1	Galectin-1	SFVLNLGK	2	443.268	552.36	35	17
LGALS1	Galectin-1	SFVLNLGK	2	443.268	651.428	35	15
ALCAM	CD166 antigen	EGDNITLK	2	445.235	260.197	30	15
ALCAM	CD166 antigen	EGDNITLK	2	445.235	361.245	30	15
ALCAM	CD166 antigen	EGDNITLK	2	445.235	474.329	30	15
ALCAM	CD166 antigen	EGDNITLK	2	445.235	588.371	30	17
ALCAM	CD166 antigen	EGDNITLK	2	445.235	703.399	30	17
ALCAM	CD166 antigen	EGDNITLK	2	449.242	268.211	30	15
ALCAM	CD166 antigen	EGDNITLK	2	449.242	369.259	30	15
ALCAM	CD166 antigen	EGDNITLK	2	449.242	482.343	30	15
ALCAM	CD166 antigen	EGDNITLK	2	449.242	596.386	30	17
ALCAM	CD166 antigen	EGDNITLK	2	449.242	711.413	30	17
CEACAM5	Carcinoembryonic antigen-related cell adhesion molecule 5	LQLSNDNR	2	480.249	289.162	40	27
CEACAM5	Carcinoembryonic antigen-related cell adhesion molecule 5	LQLSNDNR	2	480.249	355.234	40	15
CEACAM5	Carcinoembryonic antigen-related cell adhesion molecule 5	LQLSNDNR	2	480.249	518.232	40	15
CEACAM5	Carcinoembryonic antigen-related cell adhesion molecule 5	LQLSNDNR	2	480.249	605.264	40	17
CEACAM5	Carcinoembryonic antigen-related cell adhesion molecule 5	LQLSNDNR	2	480.249	718.348	40	13
CEACAM5	Carcinoembryonic antigen-related cell adhesion molecule 5	LQLSNDNR	2	485.253	299.17	40	27
CEACAM5	Carcinoembryonic antigen-related cell adhesion molecule 5	LQLSNDNR	2	485.253	355.234	40	15
CEACAM5	Carcinoembryonic antigen-related cell adhesion molecule 5	LQLSNDNR	2	485.253	528.24	40	15
CEACAM5	Carcinoembryonic antigen-related cell adhesion molecule 5	LQLSNDNR	2	485.253	615.272	40	17
CEACAM5	Carcinoembryonic antigen-related cell adhesion molecule 5	LQLSNDNR	2	485.253	728.356	40	13
LGALS1	Galectin-1	LPDGYEFK	2	484.74	294.181	35	25
LGALS1	Galectin-1	LPDGYEFK	2	484.74	428.198	35	17
LGALS1	Galectin-1	LPDGYEFK	2	484.74	643.309	35	21
LGALS1	Galectin-1	LPDGYEFK	2	484.74	758.336	35	19
LGALS1	Galectin-1	LPDGYEFK	2	484.74	855.388	35	19
LGALS1	Galectin-1	LPDGYEFK	2	488.747	302.195	35	25
LGALS1	Galectin-1	LPDGYEFK	2	488.747	432.205	35	17
LGALS1	Galectin-1	LPDGYEFK	2	488.747	651.323	35	21
LGALS1	Galectin-1	LPDGYEFK	2	488.747	766.35	35	19
LGALS1	Galectin-1	LPDGYEFK	2	488.747	863.403	35	19
SVEP1	Sushi, von Willebrand factor type A, EGF and pentraxin domain-containing protein 1	GAFQQAAQILLHAR	3	508.62	465.933	30	15
SVEP1	Sushi, von Willebrand factor type A, EGF and pentraxin domain-containing protein 1	GAFQQAAQILLHAR	3	508.62	496.804	30	17
SVEP1	Sushi, von Willebrand factor type A, EGF and pentraxin domain-containing protein 1	GAFQQAAQILLHAR	3	508.62	560.833	30	15
SVEP1	Sushi, von Willebrand factor type A, EGF and pentraxin domain-containing protein 1	GAFQQAAQILLHAR	3	508.62	624.862	30	15
SVEP1	Sushi, von Willebrand factor type A, EGF and pentraxin domain-containing protein 1	GAFQQAAQILLHAR	3	508.62	698.396	30	15
SVEP1	Sushi, von Willebrand factor type A, EGF and pentraxin domain-containing protein 1	GAFQQAAQILLHAR	3	511.956	469.269	30	15
SVEP1	Sushi, von Willebrand factor type A, EGF and pentraxin domain-containing protein 1	GAFQQAAQILLHAR	3	511.956	501.808	30	17
SVEP1	Sushi, von Willebrand factor type A, EGF and pentraxin domain-containing protein 1	GAFQQAAQILLHAR	3	511.956	565.837	30	15
SVEP1	Sushi, von Willebrand factor type A, EGF and pentraxin domain-containing protein 1	GAFQQAAQILLHAR	3	511.956	629.866	30	15
SVEP1	Sushi, von Willebrand factor type A, EGF and pentraxin domain-containing protein 1	GAFQQAAQILLHAR	3	511.956	703.4	30	15
ALCAM	CD166 antigen	ESLTLIVEGKPQIK	3	518.975	449.772	30	13
ALCAM	CD166 antigen	ESLTLIVEGKPQIK	3	518.975	485.308	30	25
ALCAM	CD166 antigen	ESLTLIVEGKPQIK	3	518.975	506.313	30	13
ALCAM	CD166 antigen	ESLTLIVEGKPQIK	3	518.975	562.856	30	13
ALCAM	CD166 antigen	ESLTLIVEGKPQIK	3	518.975	613.379	30	13
ALCAM	CD166 antigen	ESLTLIVEGKPQIK	3	521.646	453.779	30	13
ALCAM	CD166 antigen	ESLTLIVEGKPQIK	3	521.646	493.322	30	25
ALCAM	CD166 antigen	ESLTLIVEGKPQIK	3	521.646	510.321	30	13
ALCAM	CD166 antigen	ESLTLIVEGKPQIK	3	521.646	566.863	30	13
ALCAM	CD166 antigen	ESLTLIVEGKPQIK	3	521.646	617.386	30	13
ALCAM	CD166 antigen	YEKPDGSPVFIAFR	3	542.616	322.187	30	14
ALCAM	CD166 antigen	YEKPDGSPVFIAFR	3	542.616	393.224	30	16
ALCAM	CD166 antigen	YEKPDGSPVFIAFR	3	542.616	425.253	30	14
ALCAM	CD166 antigen	YEKPDGSPVFIAFR	3	542.616	506.308	30	18
ALCAM	CD166 antigen	YEKPDGSPVFIAFR	3	542.616	653.377	30	18
ALCAM	CD166 antigen	YEKPDGSPVFIAFR	3	545.952	332.196	30	14
ALCAM	CD166 antigen	YEKPDGSPVFIAFR	3	545.952	403.233	30	16
ALCAM	CD166 antigen	YEKPDGSPVFIAFR	3	545.952	430.257	30	14
ALCAM	CD166 antigen	YEKPDGSPVFIAFR	3	545.952	516.317	30	18
ALCAM	CD166 antigen	YEKPDGSPVFIAFR	3	545.952	663.385	30	18
MUC16	Mucin 16	VAIYEEFLR	2	570.308	284.197	30	18
MUC16	Mucin 16	VAIYEEFLR	2	570.308	485.256	30	16
MUC16	Mucin 16	VAIYEEFLR	2	570.308	693.357	30	20
MUC16	Mucin 16	VAIYEEFLR	2	570.308	856.42	30	20
MUC16	Mucin 16	VAIYEEFLR	2	570.308	969.504	30	18
MUC16	Mucin 16	VAIYEEFLR	2	575.312	284.197	30	18
MUC16	Mucin 16	VAIYEEFLR	2	575.312	490.26	30	16
MUC16	Mucin 16	VAIYEEFLR	2	575.312	703.365	30	20
MUC16	Mucin 16	VAIYEEFLR	2	575.312	866.428	30	20
MUC16	Mucin 16	VAIYEEFLR	2	575.312	979.512	30	18
APCS	Serum amyloid P-component	VGEYSLYIGR	2	578.803	508.288	30	20
APCS	Serum amyloid P-component	VGEYSLYIGR	2	578.803	621.372	30	20
APCS	Serum amyloid P-component	VGEYSLYIGR	2	578.803	708.404	30	20
APCS	Serum amyloid P-component	VGEYSLYIGR	2	578.803	871.467	30	22
APCS	Serum amyloid P-component	VGEYSLYIGR	2	578.803	1057.53	30	22
APCS	Serum amyloid P-component	VGEYSLYIGR	2	583.808	518.296	30	20
APCS	Serum amyloid P-component	VGEYSLYIGR	2	583.808	631.38	30	20
APCS	Serum amyloid P-component	VGEYSLYIGR	2	583.808	718.412	30	20
APCS	Serum amyloid P-component	VGEYSLYIGR	2	583.808	881.476	30	22
APCS	Serum amyloid P-component	VGEYSLYIGR	2	583.808	1067.54	30	22
ENO2	Gamma enolase	IEEELGDEAR	2	580.775	243.134	35	20
ENO2	Gamma enolase	IEEELGDEAR	2	580.775	375.199	35	30
ENO2	Gamma enolase	IEEELGDEAR	2	580.775	547.247	35	20
ENO2	Gamma enolase	IEEELGDEAR	2	580.775	660.331	35	20
ENO2	Gamma enolase	IEEELGDEAR	2	580.775	918.416	35	20
ENO2	Gamma enolase	IEEELGDEAR	2	585.779	243.134	35	20
ENO2	Gamma enolase	IEEELGDEAR	2	585.779	385.207	35	30
ENO2	Gamma enolase	IEEELGDEAR	2	585.779	557.255	35	20
ENO2	Gamma enolase	IEEELGDEAR	2	585.779	670.339	35	20
ENO2	Gamma enolase	IEEELGDEAR	2	585.779	928.425	35	20
S100A9	Protein S100-A9	NIETIINTFHQYSVK	3	602.984	618.822	35	20
S100A9	Protein S100-A9	NIETIINTFHQYSVK	3	602.984	675.364	35	20
S100A9	Protein S100-A9	NIETIINTFHQYSVK	3	602.984	725.888	35	16
S100A9	Protein S100-A9	NIETIINTFHQYSVK	3	602.984	790.409	35	16
S100A9	Protein S100-A9	NIETIINTFHQYSVK	3	602.984	1123.55	35	22
S100A9	Protein S100-A9	NIETIINTFHQYSVK	3	605.656	622.829	35	20
S100A9	Protein S100-A9	NIETIINTFHQYSVK	3	605.656	679.371	35	20
S100A9	Protein S100-A9	NIETIINTFHQYSVK	3	605.656	729.895	35	16
S100A9	Protein S100-A9	NIETIINTFHQYSVK	3	605.656	794.417	35	16
S100A9	Protein S100-A9	NIETIINTFHQYSVK	3	605.656	1131.57	35	22
CEACAM5	Carcinoembryonic antigen-related cell adhesion molecule 5	INGIPQQHTQVLFIAK	3	603.012	398.24	35	16
CEACAM5	Carcinoembryonic antigen-related cell adhesion molecule 5	INGIPQQHTQVLFIAK	3	603.012	591.386	35	16
CEACAM5	Carcinoembryonic antigen-related cell adhesion molecule 5	INGIPQQHTQVLFIAK	3	603.012	705.399	35	20
CEACAM5	Carcinoembryonic antigen-related cell adhesion molecule 5	INGIPQQHTQVLFIAK	3	603.012	790.451	35	18
CEACAM5	Carcinoembryonic antigen-related cell adhesion molecule 5	INGIPQQHTQVLFIAK	3	603.012	847.473	35	20
CEACAM5	Carcinoembryonic antigen-related cell adhesion molecule 5	INGIPQQHTQVLFIAK	3	605.684	398.24	35	16
CEACAM5	Carcinoembryonic antigen-related cell adhesion molecule 5	INGIPQQHTQVLFIAK	3	605.684	599.401	35	16
CEACAM5	Carcinoembryonic antigen-related cell adhesion molecule 5	INGIPQQHTQVLFIAK	3	605.684	709.406	35	20
CEACAM5	Carcinoembryonic antigen-related cell adhesion molecule 5	INGIPQQHTQVLFIAK	3	605.684	794.458	35	18
CEACAM5	Carcinoembryonic antigen-related cell adhesion molecule 5	INGIPQQHTQVLFIAK	3	605.684	851.48	35	20
SPINT1	Kunitz-type protease inhibitor 1	YTSGFDELQR	2	608.286	416.262	35	31
SPINT1	Kunitz-type protease inhibitor 1	YTSGFDELQR	2	608.286	476.23	35	17
SPINT1	Kunitz-type protease inhibitor 1	YTSGFDELQR	2	608.286	545.304	35	29
SPINT1	Kunitz-type protease inhibitor 1	YTSGFDELQR	2	608.286	660.331	35	21
SPINT1	Kunitz-type protease inhibitor 1	YTSGFDELQR	2	608.286	864.421	35	23
SPINT1	Kunitz-type protease inhibitor 1	YTSGFDELQR	2	608.286	951.453	35	23
SPINT1	Kunitz-type protease inhibitor 1	YTSGFDELQR	2	613.29	426.27	35	31
SPINT1	Kunitz-type protease inhibitor 1	YTSGFDELQR	2	613.29	481.234	35	17
SPINT1	Kunitz-type protease inhibitor 1	YTSGFDELQR	2	613.29	555.312	35	29
SPINT1	Kunitz-type protease inhibitor 1	YTSGFDELQR	2	613.29	670.339	35	21
SPINT1	Kunitz-type protease inhibitor 1	YTSGFDELQR	2	613.29	874.429	35	23
SPINT1	Kunitz-type protease inhibitor 1	YTSGFDELQR	2	613.29	961.461	35	23
MET	Hepatocyte growth factor receptor	LNSELNIEWK	2	623.327	333.192	35	28
MET	Hepatocyte growth factor receptor	LNSELNIEWK	2	623.327	689.362	35	24
MET	Hepatocyte growth factor receptor	LNSELNIEWK	2	623.327	802.446	35	24
MET	Hepatocyte growth factor receptor	LNSELNIEWK	2	623.327	931.488	35	20
MET	Hepatocyte growth factor receptor	LNSELNIEWK	2	623.327	1018.52	35	20
MET	Hepatocyte growth factor receptor	LNSELNIEWK	2	627.334	341.206	35	28
MET	Hepatocyte growth factor receptor	LNSELNIEWK	2	627.334	697.376	35	24
MET	Hepatocyte growth factor receptor	LNSELNIEWK	2	627.334	810.46	35	24
MET	Hepatocyte growth factor receptor	LNSELNIEWK	2	627.334	939.503	35	20
MET	Hepatocyte growth factor receptor	LNSELNIEWK	2	627.334	1026.53	35	20
THBS4	Thrombospondin-4	KPQDFLEELK	2	623.837	559.79	35	26
THBS4	Thrombospondin-4	KPQDFLEELK	2	623.837	858.436	35	28
THBS4	Thrombospondin-4	KPQDFLEELK	2	623.837	893.462	35	28
THBS4	Thrombospondin-4	KPQDFLEELK	2	623.837	987.478	35	26
THBS4	Thrombospondin-4	KPQDFLEELK	2	623.837	1118.57	35	26
THBS4	Thrombospondin-4	KPQDFLEELK	2	627.845	563.797	35	26
THBS4	Thrombospondin-4	KPQDFLEELK	2	627.845	858.436	35	28
THBS4	Thrombospondin-4	KPQDFLEELK	2	627.845	901.476	35	28
THBS4	Thrombospondin-4	KPQDFLEELK	2	627.845	987.478	35	26
THBS4	Thrombospondin-4	KPQDFLEELK	2	627.845	1126.59	35	26
SERPINF1	Pigment epithelium-derived factor	DTDTGALLFIGK	2	625.835	317.218	30	30
SERPINF1	Pigment epithelium-derived factor	DTDTGALLFIGK	2	625.835	464.287	30	20
SERPINF1	Pigment epithelium-derived factor	DTDTGALLFIGK	2	625.835	690.455	30	18
SERPINF1	Pigment epithelium-derived factor	DTDTGALLFIGK	2	625.835	818.513	30	22
SERPINF1	Pigment epithelium-derived factor	DTDTGALLFIGK	2	625.835	1034.59	30	18
SERPINF1	Pigment epithelium-derived factor	DTDTGALLFIGK	2	629.842	325.233	30	30
SERPINF1	Pigment epithelium-derived factor	DTDTGALLFIGK	2	629.842	472.301	30	20
SERPINF1	Pigment epithelium-derived factor	DTDTGALLFIGK	2	629.842	698.469	30	18
SERPINF1	Pigment epithelium-derived factor	DTDTGALLFIGK	2	629.842	826.528	30	22
SERPINF1	Pigment epithelium-derived factor	DTDTGALLFIGK	2	629.842	1042.6	30	18
SVEP1	Sushi, von Willebrand factor type A, EGF and pentraxin domain-containing protein 1	LLQTLETITNK	2	637.372	362.203	35	27
SVEP1	Sushi, von Willebrand factor type A, EGF and pentraxin domain-containing protein 2	LLQTLETITNK	2	637.372	524.288	35	19
SVEP1	Sushi, von Willebrand factor type A, EGF and pentraxin domain-containing protein 3	LLQTLETITNK	2	637.372	576.335	35	23
SVEP1	Sushi, von Willebrand factor type A, EGF and pentraxin domain-containing protein 4	LLQTLETITNK	2	637.372	705.378	35	19
SVEP1	Sushi, von Willebrand factor type A, EGF and pentraxin domain-containing protein 5	LLQTLETITNK	2	637.372	919.51	35	23
SVEP1	Sushi, von Willebrand factor type A, EGF and pentraxin domain-containing protein 6	LLQTLETITNK	2	637.372	1047.57	35	21
SVEP1	Sushi, von Willebrand factor type A, EGF and pentraxin domain-containing protein 7	LLQTLETITNK	2	641.379	370.218	35	27
SVEP1	Sushi, von Willebrand factor type A, EGF and pentraxin domain-containing protein 8	LLQTLETITNK	2	641.379	528.295	35	19
SVEP1	Sushi, von Willebrand factor type A, EGF and pentraxin domain-containing protein 9	LLQTLETITNK	2	641.379	584.349	35	23
SVEP1	Sushi, von Willebrand factor type A, EGF and pentraxin domain-containing protein 10	LLQTLETITNK	2	641.379	713.392	35	19
SVEP1	Sushi, von Willebrand factor type A, EGF and pentraxin domain-containing protein 11	LLQTLETITNK	2	641.379	927.524	35	23
SVEP1	Sushi, von Willebrand factor type A, EGF and pentraxin domain-containing protein 12	LLQTLETITNK	2	641.379	1055.58	35	21
CRP	C-reactive protein	QDNEILIFWSK	2	696.861	420.224	45	23
CRP	C-reactive protein	QDNEILIFWSK	2	696.861	567.293	45	23
CRP	C-reactive protein	QDNEILIFWSK	2	696.861	680.377	45	23
CRP	C-reactive protein	QDNEILIFWSK	2	696.861	793.461	45	25
CRP	C-reactive protein	QDNEILIFWSK	2	696.861	906.545	45	23
CRP	C-reactive protein	QDNEILIFWSK	2	700.869	428.238	45	23
CRP	C-reactive protein	QDNEILIFWSK	2	700.869	575.307	45	23
CRP	C-reactive protein	QDNEILIFWSK	2	700.869	688.391	45	23
CRP	C-reactive protein	QDNEILIFWSK	2	700.869	801.475	45	25
CRP	C-reactive protein	QDNEILIFWSK	2	700.869	914.559	45	23
MET	Hepatocyte growth factor receptor	GDLTIANLGTSEGR	2	702.36	387.187	35	27
MET	Hepatocyte growth factor receptor	GDLTIANLGTSEGR	2	702.36	606.284	35	23
MET	Hepatocyte growth factor receptor	GDLTIANLGTSEGR	2	702.36	833.411	35	23
MET	Hepatocyte growth factor receptor	GDLTIANLGTSEGR	2	702.36	904.448	35	25
MET	Hepatocyte growth factor receptor	GDLTIANLGTSEGR	2	702.36	1017.53	35	25
MET	Hepatocyte growth factor receptor	GDLTIANLGTSEGR	2	707.364	387.187	35	27
MET	Hepatocyte growth factor receptor	GDLTIANLGTSEGR	2	707.364	616.292	35	23
MET	Hepatocyte growth factor receptor	GDLTIANLGTSEGR	2	707.364	843.419	35	23
MET	Hepatocyte growth factor receptor	GDLTIANLGTSEGR	2	707.364	914.457	35	25
MET	Hepatocyte growth factor receptor	GDLTIANLGTSEGR	2	707.364	1027.54	35	25
APCS	Serum amyloid P-component	AYSLFSYNTQGR	2	703.839	322.14	35	27
APCS	Serum amyloid P-component	AYSLFSYNTQGR	2	703.839	575.29	35	25
APCS	Serum amyloid P-component	AYSLFSYNTQGR	2	703.839	738.353	35	25
APCS	Serum amyloid P-component	AYSLFSYNTQGR	2	703.839	825.385	35	27
APCS	Serum amyloid P-component	AYSLFSYNTQGR	2	703.839	972.453	35	21
APCS	Serum amyloid P-component	AYSLFSYNTQGR	2	708.843	322.14	35	27
APCS	Serum amyloid P-component	AYSLFSYNTQGR	2	708.843	585.298	35	25
APCS	Serum amyloid P-component	AYSLFSYNTQGR	2	708.843	748.361	35	25
APCS	Serum amyloid P-component	AYSLFSYNTQGR	2	708.843	835.393	35	27
APCS	Serum amyloid P-component	AYSLFSYNTQGR	2	708.843	982.462	35	21
ENO2	Gamma enolase	GNPTVEVDLYTAK	2	703.862	618.33	35	23
ENO2	Gamma enolase	GNPTVEVDLYTAK	2	703.862	710.372	35	27
ENO2	Gamma enolase	GNPTVEVDLYTAK	2	703.862	809.44	35	25
ENO2	Gamma enolase	GNPTVEVDLYTAK	2	703.862	938.483	35	23
ENO2	Gamma enolase	GNPTVEVDLYTAK	2	703.862	1037.55	35	27
ENO2	Gamma enolase	GNPTVEVDLYTAK	2	707.869	622.337	35	23
ENO2	Gamma enolase	GNPTVEVDLYTAK	2	707.869	718.386	35	27
ENO2	Gamma enolase	GNPTVEVDLYTAK	2	707.869	817.455	35	25
ENO2	Gamma enolase	GNPTVEVDLYTAK	2	707.869	946.497	35	23
ENO2	Gamma enolase	GNPTVEVDLYTAK	2	707.869	1045.57	35	27
SVEP1	Sushi, von Willebrand factor type A, EGF and pentraxin domain-containing protein 1	LLSDFPVVPTATR	2	708.398	545.304	35	21
SVEP1	Sushi, von Willebrand factor type A, EGF and pentraxin domain-containing protein 1	LLSDFPVVPTATR	2	708.398	576.303	35	19
SVEP1	Sushi, von Willebrand factor type A, EGF and pentraxin domain-containing protein 1	LLSDFPVVPTATR	2	708.398	840.494	35	25
SVEP1	Sushi, von Willebrand factor type A, EGF and pentraxin domain-containing protein 1	LLSDFPVVPTATR	2	708.398	987.562	35	31
SVEP1	Sushi, von Willebrand factor type A, EGF and pentraxin domain-containing protein 1	LLSDFPVVPTATR	2	708.398	1189.62	35	25
SVEP1	Sushi, von Willebrand factor type A, EGF and pentraxin domain-containing protein 1	LLSDFPVVPTATR	2	713.402	555.312	35	21
SVEP1	Sushi, von Willebrand factor type A, EGF and pentraxin domain-containing protein 1	LLSDFPVVPTATR	2	713.402	576.303	35	19
SVEP1	Sushi, von Willebrand factor type A, EGF and pentraxin domain-containing protein 1	LLSDFPVVPTATR	2	713.402	850.502	35	25
SVEP1	Sushi, von Willebrand factor type A, EGF and pentraxin domain-containing protein 1	LLSDFPVVPTATR	2	713.402	997.571	35	31
SVEP1	Sushi, von Willebrand factor type A, EGF and pentraxin domain-containing protein 1	LLSDFPVVPTATR	2	713.402	1199.63	35	25
MET	Hepatocyte growth factor receptor	EVFNILQAAYVSKPGAQLAR	3	725.736	666.375	35	23
MET	Hepatocyte growth factor receptor	EVFNILQAAYVSKPGAQLAR	3	725.736	712.41	35	29
MET	Hepatocyte growth factor receptor	EVFNILQAAYVSKPGAQLAR	3	725.736	730.404	35	0
MET	Hepatocyte growth factor receptor	EVFNILQAAYVSKPGAQLAR	3	725.736	786.947	35	21
MET	Hepatocyte growth factor receptor	EVFNILQAAYVSKPGAQLAR	3	725.736	974.044	35	21
MET	Hepatocyte growth factor receptor	EVFNILQAAYVSKPGAQLAR	3	729.072	671.379	35	23
MET	Hepatocyte growth factor receptor	EVFNILQAAYVSKPGAQLAR	3	729.072	722.418	35	29
MET	Hepatocyte growth factor receptor	EVFNILQAAYVSKPGAQLAR	3	729.072	735.409	35	0
MET	Hepatocyte growth factor receptor	EVFNILQAAYVSKPGAQLAR	3	729.072	791.951	35	21
MET	Hepatocyte growth factor receptor	EVFNILQAAYVSKPGAQLAR	3	729.072	979.048	35	21
CEACAM5	Carcinoembryonic antigen-related cell adhesion molecule 5	QIIGYVIGTQQATPGPAYSGR	3	726.383	402.704	35	17
CEACAM5	Carcinoembryonic antigen-related cell adhesion molecule 5	QIIGYVIGTQQATPGPAYSGR	3	726.383	636.851	35	17
CEACAM5	Carcinoembryonic antigen-related cell adhesion molecule 5	QIIGYVIGTQQATPGPAYSGR	3	726.383	687.375	35	15
CEACAM5	Carcinoembryonic antigen-related cell adhesion molecule 5	QIIGYVIGTQQATPGPAYSGR	3	726.383	804.4	35	15
CEACAM5	Carcinoembryonic antigen-related cell adhesion molecule 5	QIIGYVIGTQQATPGPAYSGR	3	726.383	905.448	35	17
CEACAM5	Carcinoembryonic antigen-related cell adhesion molecule 5	QIIGYVIGTQQATPGPAYSGR	3	729.719	407.708	35	17
CEACAM5	Carcinoembryonic antigen-related cell adhesion molecule 5	QIIGYVIGTQQATPGPAYSGR	3	729.719	636.851	35	17
CEACAM5	Carcinoembryonic antigen-related cell adhesion molecule 5	QIIGYVIGTQQATPGPAYSGR	3	729.719	687.375	35	15
CEACAM5	Carcinoembryonic antigen-related cell adhesion molecule 5	QIIGYVIGTQQATPGPAYSGR	3	729.719	814.408	35	15
CEACAM5	Carcinoembryonic antigen-related cell adhesion molecule 5	QIIGYVIGTQQATPGPAYSGR	3	729.719	915.456	35	17
CEACAM5	Carcinoembryonic antigen-related cell adhesion molecule 5	SDLVNEEATGQFR	2	733.35	316.15	35	30
CEACAM5	Carcinoembryonic antigen-related cell adhesion molecule 5	SDLVNEEATGQFR	2	733.35	608.315	35	28
CEACAM5	Carcinoembryonic antigen-related cell adhesion molecule 5	SDLVNEEATGQFR	2	733.35	679.352	35	30
CEACAM5	Carcinoembryonic antigen-related cell adhesion molecule 5	SDLVNEEATGQFR	2	733.35	808.395	35	28
CEACAM5	Carcinoembryonic antigen-related cell adhesion molecule 5	SDLVNEEATGQFR	2	733.35	1051.48	35	30
CEACAM5	Carcinoembryonic antigen-related cell adhesion molecule 5	SDLVNEEATGQFR	2	738.354	316.15	35	30
CEACAM5	Carcinoembryonic antigen-related cell adhesion molecule 5	SDLVNEEATGQFR	2	738.354	618.323	35	28
CEACAM5	Carcinoembryonic antigen-related cell adhesion molecule 5	SDLVNEEATGQFR	2	738.354	689.361	35	30
CEACAM5	Carcinoembryonic antigen-related cell adhesion molecule 5	SDLVNEEATGQFR	2	738.354	818.403	35	28
CEACAM5	Carcinoembryonic antigen-related cell adhesion molecule 5	SDLVNEEATGQFR	2	738.354	1061.49	35	30
DPP4	Dipeptidyl peptidase 4	LGTFEVEDQIEAAR	2	789.394	446.236	40	26
DPP4	Dipeptidyl peptidase 4	LGTFEVEDQIEAAR	2	789.394	802.405	40	28
DPP4	Dipeptidyl peptidase 4	LGTFEVEDQIEAAR	2	789.394	931.448	40	28
DPP4	Dipeptidyl peptidase 4	LGTFEVEDQIEAAR	2	789.394	1030.52	40	30
DPP4	Dipeptidyl peptidase 4	LGTFEVEDQIEAAR	2	789.394	1159.56	40	30
DPP4	Dipeptidyl peptidase 4	LGTFEVEDQIEAAR	2	794.398	456.244	40	26
DPP4	Dipeptidyl peptidase 4	LGTFEVEDQIEAAR	2	794.398	812.414	40	28
DPP4	Dipeptidyl peptidase 4	LGTFEVEDQIEAAR	2	794.398	941.456	40	28
DPP4	Dipeptidyl peptidase 4	LGTFEVEDQIEAAR	2	794.398	1040.52	40	30
DPP4	Dipeptidyl peptidase 4	LGTFEVEDQIEAAR	2	794.398	1169.57	40	30
THBS4	Thrombospondin-4	SSATIFGLYSSTDNSK	2	839.402	651.294	35	26
THBS4	Thrombospondin-4	SSATIFGLYSSTDNSK	2	839.402	738.326	35	24
THBS4	Thrombospondin-4	SSATIFGLYSSTDNSK	2	839.402	901.39	35	26
THBS4	Thrombospondin-4	SSATIFGLYSSTDNSK	2	839.402	1071.49	35	28
THBS4	Thrombospondin-4	SSATIFGLYSSTDNSK	2	839.402	1218.56	35	28
THBS4	Thrombospondin-4	SSATIFGLYSSTDNSK	2	843.409	659.309	35	26
THBS4	Thrombospondin-4	SSATIFGLYSSTDNSK	2	843.409	746.341	35	24
THBS4	Thrombospondin-4	SSATIFGLYSSTDNSK	2	843.409	909.404	35	26
THBS4	Thrombospondin-4	SSATIFGLYSSTDNSK	2	843.409	1079.51	35	28
THBS4	Thrombospondin-4	SSATIFGLYSSTDNSK	2	843.409	1226.58	35	28
MMP9	Matrix metalloproteinase-9	AFALWSAVTPLTFTR	2	840.959	734.42	35	22
MMP9	Matrix metalloproteinase-9	AFALWSAVTPLTFTR	2	840.959	835.467	35	24
MMP9	Matrix metalloproteinase-9	AFALWSAVTPLTFTR	2	840.959	846.451	35	20
MMP9	Matrix metalloproteinase-9	AFALWSAVTPLTFTR	2	840.959	934.536	35	28
MMP9	Matrix metalloproteinase-9	AFALWSAVTPLTFTR	2	840.959	1092.61	35	32
MMP9	Matrix metalloproteinase-9	AFALWSAVTPLTFTR	2	845.963	744.428	35	22
MMP9	Matrix metalloproteinase-9	AFALWSAVTPLTFTR	2	845.963	845.476	35	24
MMP9	Matrix metalloproteinase-9	AFALWSAVTPLTFTR	2	845.963	846.451	35	20
MMP9	Matrix metalloproteinase-9	AFALWSAVTPLTFTR	2	845.963	944.544	35	28
MMP9	Matrix metalloproteinase-9	AFALWSAVTPLTFTR	2	845.963	1102.61	35	32
PTPRF	Receptor-type tyrosine-protein phosphatase F	YSIGGLSPFSEYAFR	2	847.415	251.103	45	34
PTPRF	Receptor-type tyrosine-protein phosphatase F	YSIGGLSPFSEYAFR	2	847.415	1016.48	45	32
PTPRF	Receptor-type tyrosine-protein phosphatase F	YSIGGLSPFSEYAFR	2	847.415	1103.52	45	30
PTPRF	Receptor-type tyrosine-protein phosphatase F	YSIGGLSPFSEYAFR	2	847.415	1273.62	45	30
PTPRF	Receptor-type tyrosine-protein phosphatase F	YSIGGLSPFSEYAFR	2	847.415	1330.64	45	34
PTPRF	Receptor-type tyrosine-protein phosphatase F	YSIGGLSPFSEYAFR	2	852.419	251.103	45	34
PTPRF	Receptor-type tyrosine-protein phosphatase F	YSIGGLSPFSEYAFR	2	852.419	1026.49	45	32
PTPRF	Receptor-type tyrosine-protein phosphatase F	YSIGGLSPFSEYAFR	2	852.419	1113.52	45	30
PTPRF	Receptor-type tyrosine-protein phosphatase F	YSIGGLSPFSEYAFR	2	852.419	1283.63	45	30
PTPRF	Receptor-type tyrosine-protein phosphatase F	YSIGGLSPFSEYAFR	2	852.419	1340.65	45	34
HPX	Hemopexin	LYLVQGTQVYVFLTK	2	886.503	390.239	50	30
HPX	Hemopexin	LYLVQGTQVYVFLTK	2	886.503	489.307	50	26
HPX	Hemopexin	LYLVQGTQVYVFLTK	2	886.503	508.313	50	40
HPX	Hemopexin	LYLVQGTQVYVFLTK	2	886.503	1155.64	50	26
HPX	Hemopexin	LYLVQGTQVYVFLTK	2	886.503	1283.7	50	30
HPX	Hemopexin	LYLVQGTQVYVFLTK	2	890.51	390.239	50	30
HPX	Hemopexin	LYLVQGTQVYVFLTK	2	890.51	489.307	50	26
HPX	Hemopexin	LYLVQGTQVYVFLTK	2	890.51	516.327	50	40
HPX	Hemopexin	LYLVQGTQVYVFLTK	2	890.51	1163.65	50	26
HPX	Hemopexin	LYLVQGTQVYVFLTK	2	890.51	1291.71	50	30
MUC16	Mucin 16	DSLFINGYAPQNLSIR	2	904.471	463.219	40	32
MUC16	Mucin 16	DSLFINGYAPQNLSIR	2	904.471	827.473	40	26
MUC16	Mucin 16	DSLFINGYAPQNLSIR	2	904.471	898.51	40	28
MUC16	Mucin 16	DSLFINGYAPQNLSIR	2	904.471	910.431	40	22
MUC16	Mucin 16	DSLFINGYAPQNLSIR	2	904.471	1232.64	40	28
MUC16	Mucin 16	DSLFINGYAPQNLSIR	2	909.475	463.219	40	32
MUC16	Mucin 16	DSLFINGYAPQNLSIR	2	909.475	837.482	40	26
MUC16	Mucin 16	DSLFINGYAPQNLSIR	2	909.475	908.519	40	28
MUC16	Mucin 16	DSLFINGYAPQNLSIR	2	909.475	910.431	40	22
MUC16	Mucin 16	DSLFINGYAPQNLSIR	2	909.475	1242.65	40	28
C3	Complement C3	SNLDEDIIAEENIVSR	2	908.95	361.219	40	27
C3	Complement C3	SNLDEDIIAEENIVSR	2	908.95	787.347	40	29
C3	Complement C3	SNLDEDIIAEENIVSR	2	908.95	846.432	40	29
C3	Complement C3	SNLDEDIIAEENIVSR	2	908.95	917.469	40	31
C3	Complement C3	SNLDEDIIAEENIVSR	2	908.95	1030.55	40	33
C3	Complement C3	SNLDEDIIAEENIVSR	2	913.954	371.228	40	27
C3	Complement C3	SNLDEDIIAEENIVSR	2	913.954	787.347	40	29
C3	Complement C3	SNLDEDIIAEENIVSR	2	913.954	856.44	40	29
C3	Complement C3	SNLDEDIIAEENIVSR	2	913.954	927.477	40	31
C3	Complement C3	SNLDEDIIAEENIVSR	2	913.954	1040.56	40	33
KLK12	Kallikrein-12	NSQPWQVGLFEGTSLR	2	909.96	330.141	45	31
KLK12	Kallikrein-12	NSQPWQVGLFEGTSLR	2	909.96	745.394	45	29
KLK12	Kallikrein-12	NSQPWQVGLFEGTSLR	2	909.96	809.415	45	31
KLK12	Kallikrein-12	NSQPWQVGLFEGTSLR	2	909.96	979.521	45	31
KLK12	Kallikrein-12	NSQPWQVGLFEGTSLR	2	909.96	1078.59	45	31
KLK12	Kallikrein-12	NSQPWQVGLFEGTSLR	2	914.964	330.141	45	31
KLK12	Kallikrein-12	NSQPWQVGLFEGTSLR	2	914.964	750.398	45	29
KLK12	Kallikrein-12	NSQPWQVGLFEGTSLR	2	914.964	819.423	45	31
KLK12	Kallikrein-12	NSQPWQVGLFEGTSLR	2	914.964	989.529	45	31
KLK12	Kallikrein-12	NSQPWQVGLFEGTSLR	2	914.964	1088.6	45	31
CTSB	Cathepsin B	NGPVEGAFSVYSDFLLYK	2	1003.5	310.176	55	46
CTSB	Cathepsin B	NGPVEGAFSVYSDFLLYK	2	1003.5	917.967	55	30
CTSB	Cathepsin B	NGPVEGAFSVYSDFLLYK	2	1003.5	1048.54	55	38
CTSB	Cathepsin B	NGPVEGAFSVYSDFLLYK	2	1003.5	1234.63	55	34
CTSB	Cathepsin B	NGPVEGAFSVYSDFLLYK	2	1003.5	1381.7	55	34
CTSB	Cathepsin B	NGPVEGAFSVYSDFLLYK	2	1007.51	318.19	55	46
CTSB	Cathepsin B	NGPVEGAFSVYSDFLLYK	2	1007.51	921.974	55	30
CTSB	Cathepsin B	NGPVEGAFSVYSDFLLYK	2	1007.51	1056.55	55	38
CTSB	Cathepsin B	NGPVEGAFSVYSDFLLYK	2	1007.51	1242.65	55	34
CTSB	Cathepsin B	NGPVEGAFSVYSDFLLYK	2	1007.51	1389.72	55	34
MUC16	Mucin 16	ALFSSNLDPSLVEQVFLDK	2	1061.56	522.292	35	34
MUC16	Mucin 16	ALFSSNLDPSLVEQVFLDK	2	1061.56	733.388	35	32
MUC16	Mucin 16	ALFSSNLDPSLVEQVFLDK	2	1061.56	848.415	35	28
MUC16	Mucin 16	ALFSSNLDPSLVEQVFLDK	2	1061.56	878.462	35	32
MUC16	Mucin 16	ALFSSNLDPSLVEQVFLDK	2	1061.56	1274.7	35	34
MUC16	Mucin 16	ALFSSNLDPSLVEQVFLDK	2	1065.56	530.306	35	34
MUC16	Mucin 16	ALFSSNLDPSLVEQVFLDK	2	1065.56	733.388	35	32
MUC16	Mucin 16	ALFSSNLDPSLVEQVFLDK	2	1065.56	848.415	35	28
MUC16	Mucin 16	ALFSSNLDPSLVEQVFLDK	2	1065.56	886.476	35	32
MUC16	Mucin 16	ALFSSNLDPSLVEQVFLDK	2	1065.56	1282.71	35	34
C3	Complement C3	TFISPIK	2	403.245	249.123	30	12
C3	Complement C3	TFISPIK	2	403.245	357.25	30	20
C3	Complement C3	TFISPIK	2	403.245	444.282	30	18
C3	Complement C3	TFISPIK	2	403.245	557.366	30	14
C3	Complement C3	TFISPIK	2	403.245	704.434	30	16
C3	Complement C3	TFISPIK	2	407.252	249.123	30	12
C3	Complement C3	TFISPIK	2	407.252	365.264	30	20
C3	Complement C3	TFISPIK	2	407.252	452.296	30	18
C3	Complement C3	TFISPIK	2	407.252	565.38	30	14
C3	Complement C3	TFISPIK	2	407.252	712.448	30	16
TFF3	Trefoil factor 3	GCCFDSR	2	451.168	262.151	30	22
TFF3	Trefoil factor 3	GCCFDSR	2	451.168	377.178	30	16
TFF3	Trefoil factor 3	GCCFDSR	2	451.168	422.657	30	16
TFF3	Trefoil factor 3	GCCFDSR	2	451.168	524.246	30	16
TFF3	Trefoil factor 3	GCCFDSR	2	451.168	684.277	30	14
TFF3	Trefoil factor 3	GCCFDSR	2	456.172	272.159	30	22
TFF3	Trefoil factor 3	GCCFDSR	2	456.172	387.186	30	16
TFF3	Trefoil factor 3	GCCFDSR	2	456.172	427.662	30	16
TFF3	Trefoil factor 3	GCCFDSR	2	456.172	534.255	30	16
TFF3	Trefoil factor 3	GCCFDSR	2	456.172	694.285	30	14
S100A9	Protein S100-A9	LGHPDTLNQGEFK	3	485.912	294.181	30	20
S100A9	Protein S100-A9	LGHPDTLNQGEFK	3	485.912	308.172	30	26
S100A9	Protein S100-A9	LGHPDTLNQGEFK	3	485.912	424.717	30	14
S100A9	Protein S100-A9	LGHPDTLNQGEFK	3	485.912	621.299	30	18
S100A9	Protein S100-A9	LGHPDTLNQGEFK	3	485.912	722.347	30	14
S100A9	Protein S100-A9	LGHPDTLNQGEFK	3	488.584	302.195	30	20
S100A9	Protein S100-A9	LGHPDTLNQGEFK	3	488.584	308.172	30	26
S100A9	Protein S100-A9	LGHPDTLNQGEFK	3	488.584	424.717	30	14
S100A9	Protein S100-A9	LGHPDTLNQGEFK	3	488.584	621.299	30	18
S100A9	Protein S100-A9	LGHPDTLNQGEFK	3	488.584	730.361	30	14
MMP9	Matrix metalloproteinase-9	AVIDDAFAR	2	489.256	404.203	30	15
MMP9	Matrix metalloproteinase-9	AVIDDAFAR	2	489.256	464.262	30	25
MMP9	Matrix metalloproteinase-9	AVIDDAFAR	2	489.256	579.288	30	23
MMP9	Matrix metalloproteinase-9	AVIDDAFAR	2	489.256	694.316	30	21
MMP9	Matrix metalloproteinase-9	AVIDDAFAR	2	489.256	807.399	30	17
MMP9	Matrix metalloproteinase-9	AVIDDAFAR	2	494.26	409.207	30	15
MMP9	Matrix metalloproteinase-9	AVIDDAFAR	2	494.26	474.27	30	25
MMP9	Matrix metalloproteinase-9	AVIDDAFAR	2	494.26	589.297	30	23
MMP9	Matrix metalloproteinase-9	AVIDDAFAR	2	494.26	704.324	30	21
MMP9	Matrix metalloproteinase-9	AVIDDAFAR	2	494.26	817.408	30	17
ALCAM	CD166 antigen	VLHPLEGAVVIIFK	3	512.317	350.219	30	25
ALCAM	CD166 antigen	VLHPLEGAVVIIFK	3	512.317	458.766	30	13
ALCAM	CD166 antigen	VLHPLEGAVVIIFK	3	512.317	520.349	30	17
ALCAM	CD166 antigen	VLHPLEGAVVIIFK	3	512.317	619.418	30	15
ALCAM	CD166 antigen	VLHPLEGAVVIIFK	3	512.317	817.457	30	17
ALCAM	CD166 antigen	VLHPLEGAVVIIFK	3	514.988	350.219	30	25
ALCAM	CD166 antigen	VLHPLEGAVVIIFK	3	514.988	458.766	30	13
ALCAM	CD166 antigen	VLHPLEGAVVIIFK	3	514.988	528.364	30	17
ALCAM	CD166 antigen	VLHPLEGAVVIIFK	3	514.988	627.432	30	15
ALCAM	CD166 antigen	VLHPLEGAVVIIFK	3	514.988	817.457	30	17
PTPRF	Receptor-type tyrosine-protein phosphatase F	TGEGFIDFIGQVHK	3	516.6	511.299	35	9
PTPRF	Receptor-type tyrosine-protein phosphatase F	TGEGFIDFIGQVHK	3	516.6	568.32	35	19
PTPRF	Receptor-type tyrosine-protein phosphatase F	TGEGFIDFIGQVHK	3	516.6	630.84	35	15
PTPRF	Receptor-type tyrosine-protein phosphatase F	TGEGFIDFIGQVHK	3	516.6	695.362	35	15
PTPRF	Receptor-type tyrosine-protein phosphatase F	TGEGFIDFIGQVHK	3	516.6	723.872	35	17
PTPRF	Receptor-type tyrosine-protein phosphatase F	TGEGFIDFIGQVHK	3	519.271	519.313	35	9
PTPRF	Receptor-type tyrosine-protein phosphatase F	TGEGFIDFIGQVHK	3	519.271	576.334	35	19
PTPRF	Receptor-type tyrosine-protein phosphatase F	TGEGFIDFIGQVHK	3	519.271	634.847	35	15
PTPRF	Receptor-type tyrosine-protein phosphatase F	TGEGFIDFIGQVHK	3	519.271	699.369	35	15
PTPRF	Receptor-type tyrosine-protein phosphatase F	TGEGFIDFIGQVHK	3	519.271	727.88	35	17
SPINT1	Kunitz-type protease inhibitor 1	TQGFGGSGIPK	2	524.775	244.166	30	26
SPINT1	Kunitz-type protease inhibitor 1	TQGFGGSGIPK	2	524.775	287.135	30	20
SPINT1	Kunitz-type protease inhibitor 1	TQGFGGSGIPK	2	524.775	615.346	30	18
SPINT1	Kunitz-type protease inhibitor 1	TQGFGGSGIPK	2	524.775	762.414	30	20
SPINT1	Kunitz-type protease inhibitor 1	TQGFGGSGIPK	2	524.775	819.436	30	18
SPINT1	Kunitz-type protease inhibitor 1	TQGFGGSGIPK	2	528.782	252.18	30	26
SPINT1	Kunitz-type protease inhibitor 1	TQGFGGSGIPK	2	528.782	287.135	30	20
SPINT1	Kunitz-type protease inhibitor 1	TQGFGGSGIPK	2	528.782	623.36	30	18
SPINT1	Kunitz-type protease inhibitor 1	TQGFGGSGIPK	2	528.782	770.429	30	20
SPINT1	Kunitz-type protease inhibitor 1	TQGFGGSGIPK	2	528.782	827.45	30	18
LGALS1	Galectin-1	DGGAWGTEQR	2	538.741	301.114	35	17
LGALS1	Galectin-1	DGGAWGTEQR	2	538.741	487.194	35	15
LGALS1	Galectin-1	DGGAWGTEQR	2	538.741	544.215	35	9
LGALS1	Galectin-1	DGGAWGTEQR	2	538.741	590.289	35	19
LGALS1	Galectin-1	DGGAWGTEQR	2	538.741	776.369	35	19
LGALS1	Galectin-1	DGGAWGTEQR	2	543.746	301.114	35	17
LGALS1	Galectin-1	DGGAWGTEQR	2	543.746	487.194	35	15
LGALS1	Galectin-1	DGGAWGTEQR	2	543.746	544.215	35	9
LGALS1	Galectin-1	DGGAWGTEQR	2	543.746	600.298	35	19
LGALS1	Galectin-1	DGGAWGTEQR	2	543.746	786.377	35	19
THBS4	Thrombospondin-4	NSLWHTGDTSDQVR	3	539.254	402.246	30	28
THBS4	Thrombospondin-4	NSLWHTGDTSDQVR	3	539.254	558.257	30	20
THBS4	Thrombospondin-4	NSLWHTGDTSDQVR	3	539.254	604.305	30	22
THBS4	Thrombospondin-4	NSLWHTGDTSDQVR	3	539.254	651.297	30	16
THBS4	Thrombospondin-4	NSLWHTGDTSDQVR	3	539.254	707.839	30	16
THBS4	Thrombospondin-4	NSLWHTGDTSDQVR	3	542.59	412.254	30	28
THBS4	Thrombospondin-4	NSLWHTGDTSDQVR	3	542.59	563.262	30	20
THBS4	Thrombospondin-4	NSLWHTGDTSDQVR	3	542.59	614.313	30	22
THBS4	Thrombospondin-4	NSLWHTGDTSDQVR	3	542.59	656.301	30	16
THBS4	Thrombospondin-4	NSLWHTGDTSDQVR	3	542.59	712.843	30	16
THBS4	Thrombospondin-4	AFAGPSQKPETIELR	3	548.63	290.15	30	16
THBS4	Thrombospondin-4	AFAGPSQKPETIELR	3	548.63	649.359	30	16
THBS4	Thrombospondin-4	AFAGPSQKPETIELR	3	548.63	677.87	30	18
THBS4	Thrombospondin-4	AFAGPSQKPETIELR	3	548.63	713.388	30	18
THBS4	Thrombospondin-4	AFAGPSQKPETIELR	3	548.63	857.473	30	26
THBS4	Thrombospondin-4	AFAGPSQKPETIELR	3	551.966	290.15	30	16
THBS4	Thrombospondin-4	AFAGPSQKPETIELR	3	551.966	654.363	30	16
THBS4	Thrombospondin-4	AFAGPSQKPETIELR	3	551.966	682.874	30	18
THBS4	Thrombospondin-4	AFAGPSQKPETIELR	3	551.966	718.393	30	18
THBS4	Thrombospondin-4	AFAGPSQKPETIELR	3	551.966	867.481	30	26
DPP4	Dipeptidyl peptidase 4	VLEDNSALDK	2	552.283	375.224	35	27
DPP4	Dipeptidyl peptidase 4	VLEDNSALDK	2	552.283	502.748	35	17
DPP4	Dipeptidyl peptidase 4	VLEDNSALDK	2	552.283	647.336	35	23
DPP4	Dipeptidyl peptidase 4	VLEDNSALDK	2	552.283	762.363	35	19
DPP4	Dipeptidyl peptidase 4	VLEDNSALDK	2	552.283	891.405	35	19
DPP4	Dipeptidyl peptidase 4	VLEDNSALDK	2	556.29	383.238	35	27
DPP4	Dipeptidyl peptidase 4	VLEDNSALDK	2	556.29	506.755	35	17
DPP4	Dipeptidyl peptidase 4	VLEDNSALDK	2	556.29	655.35	35	23
DPP4	Dipeptidyl peptidase 4	VLEDNSALDK	2	556.29	770.377	35	19
DPP4	Dipeptidyl peptidase 4	VLEDNSALDK	2	556.29	899.42	35	19
SPINT1	Kunitz-type protease inhibitor 1	EGFINYLTR	2	556.79	276.167	30	18
SPINT1	Kunitz-type protease inhibitor 1	EGFINYLTR	2	556.79	389.251	30	18
SPINT1	Kunitz-type protease inhibitor 1	EGFINYLTR	2	556.79	552.314	30	10
SPINT1	Kunitz-type protease inhibitor 1	EGFINYLTR	2	556.79	666.357	30	22
SPINT1	Kunitz-type protease inhibitor 1	EGFINYLTR	2	556.79	779.441	30	20
SPINT1	Kunitz-type protease inhibitor 1	EGFINYLTR	2	561.794	286.175	30	18
SPINT1	Kunitz-type protease inhibitor 1	EGFINYLTR	2	561.794	399.259	30	18
SPINT1	Kunitz-type protease inhibitor 1	EGFINYLTR	2	561.794	562.322	30	10
SPINT1	Kunitz-type protease inhibitor 1	EGFINYLTR	2	561.794	676.365	30	22
SPINT1	Kunitz-type protease inhibitor 1	EGFINYLTR	2	561.794	789.449	30	20
CDH1	Cadherin-1	GLDARPEVTR	2	557.304	375.235	40	24
CDH1	Cadherin-1	GLDARPEVTR	2	557.304	414.738	40	24
CDH1	Cadherin-1	GLDARPEVTR	2	557.304	472.251	40	22
CDH1	Cadherin-1	GLDARPEVTR	2	557.304	513.278	40	24
CDH1	Cadherin-1	GLDARPEVTR	2	557.304	601.33	40	30
CDH1	Cadherin-1	GLDARPEVTR	2	562.308	385.243	40	24
CDH1	Cadherin-1	GLDARPEVTR	2	562.308	419.742	40	24
CDH1	Cadherin-1	GLDARPEVTR	2	562.308	477.256	40	22
CDH1	Cadherin-1	GLDARPEVTR	2	562.308	513.278	40	24
CDH1	Cadherin-1	GLDARPEVTR	2	562.308	611.339	40	30
CRP	C-reactive protein	ESDTSYVSLK	2	564.775	347.229	30	16
CRP	C-reactive protein	ESDTSYVSLK	2	564.775	446.297	30	18
CRP	C-reactive protein	ESDTSYVSLK	2	564.775	609.361	30	18
CRP	C-reactive protein	ESDTSYVSLK	2	564.775	696.393	30	18
CRP	C-reactive protein	ESDTSYVSLK	2	564.775	797.44	30	20
CRP	C-reactive protein	ESDTSYVSLK	2	568.782	355.243	30	16
CRP	C-reactive protein	ESDTSYVSLK	2	568.782	454.312	30	18
CRP	C-reactive protein	ESDTSYVSLK	2	568.782	617.375	30	18
CRP	C-reactive protein	ESDTSYVSLK	2	568.782	704.407	30	18
CRP	C-reactive protein	ESDTSYVSLK	2	568.782	805.455	30	20
MUC1	Mucin-1	QGGFLGLSNIK	2	567.319	461.272	35	20
MUC1	Mucin-1	QGGFLGLSNIK	2	567.319	574.356	35	20
MUC1	Mucin-1	QGGFLGLSNIK	2	567.319	631.377	35	22
MUC1	Mucin-1	QGGFLGLSNIK	2	567.319	744.461	35	20
MUC1	Mucin-1	QGGFLGLSNIK	2	567.319	948.551	35	22
MUC1	Mucin-1	QGGFLGLSNIK	2	571.326	469.286	35	20
MUC1	Mucin-1	QGGFLGLSNIK	2	571.326	582.37	35	20
MUC1	Mucin-1	QGGFLGLSNIK	2	571.326	639.392	35	22
MUC1	Mucin-1	QGGFLGLSNIK	2	571.326	752.476	35	20
MUC1	Mucin-1	QGGFLGLSNIK	2	571.326	956.566	35	22
CRP	C-reactive protein	GYSIFSYATK	2	568.785	308.124	30	18
CRP	C-reactive protein	GYSIFSYATK	2	568.785	319.198	30	28
CRP	C-reactive protein	GYSIFSYATK	2	568.785	569.293	30	22
CRP	C-reactive protein	GYSIFSYATK	2	568.785	716.361	30	18
CRP	C-reactive protein	GYSIFSYATK	2	568.785	916.477	30	16
CRP	C-reactive protein	GYSIFSYATK	2	572.792	308.124	30	18
CRP	C-reactive protein	GYSIFSYATK	2	572.792	327.212	30	28
CRP	C-reactive protein	GYSIFSYATK	2	572.792	577.307	30	22
CRP	C-reactive protein	GYSIFSYATK	2	572.792	724.376	30	18
CRP	C-reactive protein	GYSIFSYATK	2	572.792	924.492	30	16
HPX	Hemopexin	GGYTLVSGYPK	2	571.298	244.166	30	26
HPX	Hemopexin	GGYTLVSGYPK	2	571.298	551.282	30	20
HPX	Hemopexin	GGYTLVSGYPK	2	571.298	650.351	30	20
HPX	Hemopexin	GGYTLVSGYPK	2	571.298	763.435	30	20
HPX	Hemopexin	GGYTLVSGYPK	2	571.298	864.482	30	18
HPX	Hemopexin	GGYTLVSGYPK	2	575.305	252.18	30	26
HPX	Hemopexin	GGYTLVSGYPK	2	575.305	559.297	30	20
HPX	Hemopexin	GGYTLVSGYPK	2	575.305	658.365	30	20
HPX	Hemopexin	GGYTLVSGYPK	2	575.305	771.449	30	20
HPX	Hemopexin	GGYTLVSGYPK	2	575.305	872.497	30	18
APCS	Serum amyloid P-component	QGYFVEAQPK	2	583.796	349.151	35	23
APCS	Serum amyloid P-component	QGYFVEAQPK	2	583.796	443.261	35	21
APCS	Serum amyloid P-component	QGYFVEAQPK	2	583.796	572.304	35	21
APCS	Serum amyloid P-component	QGYFVEAQPK	2	583.796	671.372	35	21
APCS	Serum amyloid P-component	QGYFVEAQPK	2	583.796	818.441	35	21
APCS	Serum amyloid P-component	QGYFVEAQPK	2	587.803	349.151	35	23
APCS	Serum amyloid P-component	QGYFVEAQPK	2	587.803	451.276	35	21
APCS	Serum amyloid P-component	QGYFVEAQPK	2	587.803	580.318	35	21
APCS	Serum amyloid P-component	QGYFVEAQPK	2	587.803	679.386	35	21
APCS	Serum amyloid P-component	QGYFVEAQPK	2	587.803	826.455	35	21
ADA	Adenosine deaminase	VELHVHLDGSIKPETILYYGR	4	610.581	395.204	40	21
ADA	Adenosine deaminase	VELHVHLDGSIKPETILYYGR	4	610.581	558.267	40	21
ADA	Adenosine deaminase	VELHVHLDGSIKPETILYYGR	4	610.581	671.351	40	27
ADA	Adenosine deaminase	VELHVHLDGSIKPETILYYGR	4	610.581	737.736	40	19
ADA	Adenosine deaminase	VELHVHLDGSIKPETILYYGR	4	610.581	1111.58	40	23
ADA	Adenosine deaminase	VELHVHLDGSIKPETILYYGR	4	613.083	405.212	40	21
ADA	Adenosine deaminase	VELHVHLDGSIKPETILYYGR	4	613.083	568.275	40	21
ADA	Adenosine deaminase	VELHVHLDGSIKPETILYYGR	4	613.083	681.359	40	27
ADA	Adenosine deaminase	VELHVHLDGSIKPETILYYGR	4	613.083	741.072	40	19
ADA	Adenosine deaminase	VELHVHLDGSIKPETILYYGR	4	613.083	1121.59	40	23
HPX	Hemopexin	NFPSPVDAAFR	2	610.807	262.119	35	16
HPX	Hemopexin	NFPSPVDAAFR	2	610.807	388.209	35	24
HPX	Hemopexin	NFPSPVDAAFR	2	610.807	480.251	35	18
HPX	Hemopexin	NFPSPVDAAFR	2	610.807	775.41	35	26
HPX	Hemopexin	NFPSPVDAAFR	2	610.807	959.495	35	18
HPX	Hemopexin	NFPSPVDAAFR	2	615.811	262.119	35	16
HPX	Hemopexin	NFPSPVDAAFR	2	615.811	393.213	35	24
HPX	Hemopexin	NFPSPVDAAFR	2	615.811	485.255	35	18
HPX	Hemopexin	NFPSPVDAAFR	2	615.811	785.418	35	26
HPX	Hemopexin	NFPSPVDAAFR	2	615.811	969.503	35	18
HPX	Hemopexin	SGAQATWTELPWPHEK	3	613.3	397.203	35	19
HPX	Hemopexin	SGAQATWTELPWPHEK	3	613.3	510.267	35	27
HPX	Hemopexin	SGAQATWTELPWPHEK	3	613.3	747.872	35	17
HPX	Hemopexin	SGAQATWTELPWPHEK	3	613.3	793.399	35	21
HPX	Hemopexin	SGAQATWTELPWPHEK	3	613.3	811.902	35	17
HPX	Hemopexin	SGAQATWTELPWPHEK	3	615.972	401.21	35	19
HPX	Hemopexin	SGAQATWTELPWPHEK	3	615.972	518.281	35	27
HPX	Hemopexin	SGAQATWTELPWPHEK	3	615.972	751.88	35	17
HPX	Hemopexin	SGAQATWTELPWPHEK	3	615.972	801.413	35	21
HPX	Hemopexin	SGAQATWTELPWPHEK	3	615.972	815.909	35	17
C3	Complement C3	VHQYFNVELIQPGAVK	3	614.668	471.293	30	25
C3	Complement C3	VHQYFNVELIQPGAVK	3	614.668	509.243	30	15
C3	Complement C3	VHQYFNVELIQPGAVK	3	614.668	565.785	30	15
C3	Complement C3	VHQYFNVELIQPGAVK	3	614.668	622.327	30	13
C3	Complement C3	VHQYFNVELIQPGAVK	3	614.668	712.435	30	17
C3	Complement C3	VHQYFNVELIQPGAVK	3	617.34	479.307	30	25
C3	Complement C3	VHQYFNVELIQPGAVK	3	617.34	509.243	30	15
C3	Complement C3	VHQYFNVELIQPGAVK	3	617.34	565.785	30	15
C3	Complement C3	VHQYFNVELIQPGAVK	3	617.34	622.327	30	13
C3	Complement C3	VHQYFNVELIQPGAVK	3	617.34	720.449	30	17
ADA	Adenosine deaminase	LGHGYHTLEDQALYNR	3	629.643	452.225	35	23
ADA	Adenosine deaminase	LGHGYHTLEDQALYNR	3	629.643	565.309	35	23
ADA	Adenosine deaminase	LGHGYHTLEDQALYNR	3	629.643	572.941	35	21
ADA	Adenosine deaminase	LGHGYHTLEDQALYNR	3	629.643	636.346	35	25
ADA	Adenosine deaminase	LGHGYHTLEDQALYNR	3	629.643	661.81	35	21
ADA	Adenosine deaminase	LGHGYHTLEDQALYNR	3	632.979	462.233	35	23
ADA	Adenosine deaminase	LGHGYHTLEDQALYNR	3	632.979	575.317	35	23
ADA	Adenosine deaminase	LGHGYHTLEDQALYNR	3	632.979	576.277	35	21
ADA	Adenosine deaminase	LGHGYHTLEDQALYNR	3	632.979	646.355	35	25
ADA	Adenosine deaminase	LGHGYHTLEDQALYNR	3	632.979	661.81	35	21
KLK12	Kallikrein-12	LGEHSLSQLDWTEQIR	3	637.99	540.77	35	18
KLK12	Kallikrein-12	LGEHSLSQLDWTEQIR	3	637.99	545.304	35	20
KLK12	Kallikrein-12	LGEHSLSQLDWTEQIR	3	637.99	646.352	35	22
KLK12	Kallikrein-12	LGEHSLSQLDWTEQIR	3	637.99	832.431	35	22
KLK12	Kallikrein-12	LGEHSLSQLDWTEQIR	3	637.99	947.458	35	20
KLK12	Kallikrein-12	LGEHSLSQLDWTEQIR	3	641.326	540.77	35	18
KLK12	Kallikrein-12	LGEHSLSQLDWTEQIR	3	641.326	555.312	35	20
KLK12	Kallikrein-12	LGEHSLSQLDWTEQIR	3	641.326	656.36	35	22
KLK12	Kallikrein-12	LGEHSLSQLDWTEQIR	3	641.326	842.439	35	22
KLK12	Kallikrein-12	LGEHSLSQLDWTEQIR	3	641.326	957.466	35	20
MUC1	Mucin-1	NYGQLDIFPAR	2	647.333	278.113	35	21
MUC1	Mucin-1	NYGQLDIFPAR	2	647.333	343.209	35	21
MUC1	Mucin-1	NYGQLDIFPAR	2	647.333	490.277	35	21
MUC1	Mucin-1	NYGQLDIFPAR	2	647.333	603.361	35	31
MUC1	Mucin-1	NYGQLDIFPAR	2	647.333	1016.55	35	23
MUC1	Mucin-1	NYGQLDIFPAR	2	652.337	278.113	35	21
MUC1	Mucin-1	NYGQLDIFPAR	2	652.337	353.217	35	21
MUC1	Mucin-1	NYGQLDIFPAR	2	652.337	500.286	35	21
MUC1	Mucin-1	NYGQLDIFPAR	2	652.337	613.37	35	31
MUC1	Mucin-1	NYGQLDIFPAR	2	652.337	1026.56	35	23
MUC1	Mucin-1	EGTINVHDVETQFNQYK	3	674.657	310.176	35	29
MUC1	Mucin-1	EGTINVHDVETQFNQYK	3	674.657	552.278	35	19
MUC1	Mucin-1	EGTINVHDVETQFNQYK	3	674.657	699.346	35	21
MUC1	Mucin-1	EGTINVHDVETQFNQYK	3	674.657	811.384	35	21
MUC1	Mucin-1	EGTINVHDVETQFNQYK	3	674.657	928.452	35	21
MUC1	Mucin-1	EGTINVHDVETQFNQYK	3	677.328	318.19	35	29
MUC1	Mucin-1	EGTINVHDVETQFNQYK	3	677.328	560.292	35	19
MUC1	Mucin-1	EGTINVHDVETQFNQYK	3	677.328	707.36	35	21
MUC1	Mucin-1	EGTINVHDVETQFNQYK	3	677.328	815.391	35	21
MUC1	Mucin-1	EGTINVHDVETQFNQYK	3	677.328	936.466	35	21
DPP4	Dipeptidyl peptidase 4	FRPSEPHFTLDGNSFYK	3	681.33	426.212	40	27
DPP4	Dipeptidyl peptidase 4	FRPSEPHFTLDGNSFYK	3	681.33	617.304	40	27
DPP4	Dipeptidyl peptidase 4	FRPSEPHFTLDGNSFYK	3	681.33	713.343	40	23
DPP4	Dipeptidyl peptidase 4	FRPSEPHFTLDGNSFYK	3	681.33	714.357	40	31
DPP4	Dipeptidyl peptidase 4	FRPSEPHFTLDGNSFYK	3	681.33	1044.5	40	27
DPP4	Dipeptidyl peptidase 4	FRPSEPHFTLDGNSFYK	3	684.002	426.212	40	27
DPP4	Dipeptidyl peptidase 4	FRPSEPHFTLDGNSFYK	3	684.002	617.304	40	27
DPP4	Dipeptidyl peptidase 4	FRPSEPHFTLDGNSFYK	3	684.002	714.357	40	31
DPP4	Dipeptidyl peptidase 4	FRPSEPHFTLDGNSFYK	3	684.002	717.351	40	23
DPP4	Dipeptidyl peptidase 4	FRPSEPHFTLDGNSFYK	3	684.002	1052.51	40	27
SERPINF1	Pigment epithelium-derived factor	LQSLFDSPDFSK	2	692.343	381.213	35	35
SERPINF1	Pigment epithelium-derived factor	LQSLFDSPDFSK	2	692.343	593.293	35	33
SERPINF1	Pigment epithelium-derived factor	LQSLFDSPDFSK	2	692.343	680.325	35	29
SERPINF1	Pigment epithelium-derived factor	LQSLFDSPDFSK	2	692.343	942.42	35	23
SERPINF1	Pigment epithelium-derived factor	LQSLFDSPDFSK	2	692.343	1142.54	35	27
SERPINF1	Pigment epithelium-derived factor	LQSLFDSPDFSK	2	696.35	389.227	35	35
SERPINF1	Pigment epithelium-derived factor	LQSLFDSPDFSK	2	696.35	601.307	35	33
SERPINF1	Pigment epithelium-derived factor	LQSLFDSPDFSK	2	696.35	688.339	35	29
SERPINF1	Pigment epithelium-derived factor	LQSLFDSPDFSK	2	696.35	950.434	35	23
SERPINF1	Pigment epithelium-derived factor	LQSLFDSPDFSK	2	696.35	1150.55	35	27
CDH1	Cadherin-1	NTGVISVVTTGLDR	2	716.394	273.119	35	29
CDH1	Cadherin-1	NTGVISVVTTGLDR	2	716.394	372.188	35	23
CDH1	Cadherin-1	NTGVISVVTTGLDR	2	716.394	761.415	35	25
CDH1	Cadherin-1	NTGVISVVTTGLDR	2	716.394	947.516	35	25
CDH1	Cadherin-1	NTGVISVVTTGLDR	2	716.394	1060.6	35	27
CDH1	Cadherin-1	NTGVISVVTTGLDR	2	721.398	273.119	35	29
CDH1	Cadherin-1	NTGVISVVTTGLDR	2	721.398	372.188	35	23
CDH1	Cadherin-1	NTGVISVVTTGLDR	2	721.398	771.423	35	25
CDH1	Cadherin-1	NTGVISVVTTGLDR	2	721.398	957.524	35	25
CDH1	Cadherin-1	NTGVISVVTTGLDR	2	721.398	1070.61	35	27
MMP9	Matrix metalloproteinase-9	LGLGADVAQVTGALR	2	720.912	517.309	35	28
MMP9	Matrix metalloproteinase-9	LGLGADVAQVTGALR	2	720.912	527.282	35	22
MMP9	Matrix metalloproteinase-9	LGLGADVAQVTGALR	2	720.912	744.436	35	28
MMP9	Matrix metalloproteinase-9	LGLGADVAQVTGALR	2	720.912	815.473	35	20
MMP9	Matrix metalloproteinase-9	LGLGADVAQVTGALR	2	720.912	825.447	35	26
MMP9	Matrix metalloproteinase-9	LGLGADVAQVTGALR	2	720.912	1029.57	35	26
MMP9	Matrix metalloproteinase-9	LGLGADVAQVTGALR	2	720.912	1157.63	35	32
MMP9	Matrix metalloproteinase-9	LGLGADVAQVTGALR	2	725.916	527.282	35	22
MMP9	Matrix metalloproteinase-9	LGLGADVAQVTGALR	2	725.916	527.317	35	28
MMP9	Matrix metalloproteinase-9	LGLGADVAQVTGALR	2	725.916	754.444	35	28
MMP9	Matrix metalloproteinase-9	LGLGADVAQVTGALR	2	725.916	825.447	35	26
MMP9	Matrix metalloproteinase-9	LGLGADVAQVTGALR	2	725.916	825.482	35	20
MMP9	Matrix metalloproteinase-9	LGLGADVAQVTGALR	2	725.916	1039.58	35	26
MMP9	Matrix metalloproteinase-9	LGLGADVAQVTGALR	2	725.916	1167.64	35	32
SERPINF1	Pigment epithelium-derived factor	LAAAVSNFGYDLYR	2	780.396	327.203	40	24
SERPINF1	Pigment epithelium-derived factor	LAAAVSNFGYDLYR	2	780.396	426.271	40	22
SERPINF1	Pigment epithelium-derived factor	LAAAVSNFGYDLYR	2	780.396	451.266	40	38
SERPINF1	Pigment epithelium-derived factor	LAAAVSNFGYDLYR	2	780.396	786.378	40	26
SERPINF1	Pigment epithelium-derived factor	LAAAVSNFGYDLYR	2	780.396	1134.52	40	28
SERPINF1	Pigment epithelium-derived factor	LAAAVSNFGYDLYR	2	785.4	327.203	40	24
SERPINF1	Pigment epithelium-derived factor	LAAAVSNFGYDLYR	2	785.4	426.271	40	22
SERPINF1	Pigment epithelium-derived factor	LAAAVSNFGYDLYR	2	785.4	461.275	40	38
SERPINF1	Pigment epithelium-derived factor	LAAAVSNFGYDLYR	2	785.4	796.386	40	26
SERPINF1	Pigment epithelium-derived factor	LAAAVSNFGYDLYR	2	785.4	1144.53	40	28
CDH1	Cadherin-1	GQVPENEANVVITTLK	2	856.465	285.156	45	27
CDH1	Cadherin-1	GQVPENEANVVITTLK	2	856.465	575.376	45	35
CDH1	Cadherin-1	GQVPENEANVVITTLK	2	856.465	674.445	45	35
CDH1	Cadherin-1	GQVPENEANVVITTLK	2	856.465	714.391	45	27
CDH1	Cadherin-1	GQVPENEANVVITTLK	2	856.465	763.925	45	27
CDH1	Cadherin-1	GQVPENEANVVITTLK	2	860.472	285.156	45	27
CDH1	Cadherin-1	GQVPENEANVVITTLK	2	860.472	583.39	45	35
CDH1	Cadherin-1	GQVPENEANVVITTLK	2	860.472	682.459	45	35
CDH1	Cadherin-1	GQVPENEANVVITTLK	2	860.472	718.398	45	27
CDH1	Cadherin-1	GQVPENEANVVITTLK	2	860.472	767.932	45	27
ENO2	Gamma enolase	AVDHINSTIAPALISSGLSVVEQEK	3	860.129	595.812	35	30
ENO2	Gamma enolase	AVDHINSTIAPALISSGLSVVEQEK	3	860.129	652.354	35	26
ENO2	Gamma enolase	AVDHINSTIAPALISSGLSVVEQEK	3	860.129	818.425	35	28
ENO2	Gamma enolase	AVDHINSTIAPALISSGLSVVEQEK	3	860.129	1022.53	35	32
ENO2	Gamma enolase	AVDHINSTIAPALISSGLSVVEQEK	3	860.129	1162.6	35	30
ENO2	Gamma enolase	AVDHINSTIAPALISSGLSVVEQEK	3	862.8	595.812	35	30
ENO2	Gamma enolase	AVDHINSTIAPALISSGLSVVEQEK	3	862.8	652.354	35	26
ENO2	Gamma enolase	AVDHINSTIAPALISSGLSVVEQEK	3	862.8	826.44	35	28
ENO2	Gamma enolase	AVDHINSTIAPALISSGLSVVEQEK	3	862.8	1022.53	35	32
ENO2	Gamma enolase	AVDHINSTIAPALISSGLSVVEQEK	3	862.8	1170.61	35	30
ENO2	Gamma enolase	YITGDQLGALYQDFVR	2	929.97	421.256	45	43
ENO2	Gamma enolase	YITGDQLGALYQDFVR	2	929.97	791.897	45	27
ENO2	Gamma enolase	YITGDQLGALYQDFVR	2	929.97	827.405	45	29
ENO2	Gamma enolase	YITGDQLGALYQDFVR	2	929.97	1068.55	45	31
ENO2	Gamma enolase	YITGDQLGALYQDFVR	2	929.97	1181.63	45	35
ENO2	Gamma enolase	YITGDQLGALYQDFVR	2	934.975	431.264	45	43
ENO2	Gamma enolase	YITGDQLGALYQDFVR	2	934.975	796.901	45	27
ENO2	Gamma enolase	YITGDQLGALYQDFVR	2	934.975	837.413	45	29
ENO2	Gamma enolase	YITGDQLGALYQDFVR	2	934.975	1078.56	45	31
ENO2	Gamma enolase	YITGDQLGALYQDFVR	2	934.975	1191.64	45	35
PTPRF	Receptor-type tyrosine-protein phosphatase F	VLAFTAVGDGPPSPTIQVK	2	949.025	374.24	45	26
PTPRF	Receptor-type tyrosine-protein phosphatase F	VLAFTAVGDGPPSPTIQVK	2	949.025	603.35	45	32
PTPRF	Receptor-type tyrosine-protein phosphatase F	VLAFTAVGDGPPSPTIQVK	2	949.025	966.562	45	28
PTPRF	Receptor-type tyrosine-protein phosphatase F	VLAFTAVGDGPPSPTIQVK	2	949.025	1023.58	45	36
PTPRF	Receptor-type tyrosine-protein phosphatase F	VLAFTAVGDGPPSPTIQVK	2	949.025	1195.63	45	32
PTPRF	Receptor-type tyrosine-protein phosphatase F	VLAFTAVGDGPPSPTIQVK	2	953.032	382.254	45	26
PTPRF	Receptor-type tyrosine-protein phosphatase F	VLAFTAVGDGPPSPTIQVK	2	953.032	603.35	45	32
PTPRF	Receptor-type tyrosine-protein phosphatase F	VLAFTAVGDGPPSPTIQVK	2	953.032	974.576	45	28
PTPRF	Receptor-type tyrosine-protein phosphatase F	VLAFTAVGDGPPSPTIQVK	2	953.032	1031.6	45	36
PTPRF	Receptor-type tyrosine-protein phosphatase F	VLAFTAVGDGPPSPTIQVK	2	953.032	1203.65	45	32
KRT18	Keratin, type I cytoskeletal 18	DWSHYFK	3	328.152	297.655	25	14
KRT18	Keratin, type I cytoskeletal 18	DWSHYFK	3	328.152	341.171	25	14
KRT18	Keratin, type I cytoskeletal 18	DWSHYFK	3	328.152	345.137	25	6
KRT18	Keratin, type I cytoskeletal 18	DWSHYFK	3	328.152	434.211	25	10
KRT18	Keratin, type I cytoskeletal 18	DWSHYFK	3	328.152	457.245	25	14
KRT18	Keratin, type I cytoskeletal 18	DWSHYFK	3	330.824	301.663	25	14
KRT18	Keratin, type I cytoskeletal 18	DWSHYFK	3	330.824	345.137	25	6
KRT18	Keratin, type I cytoskeletal 18	DWSHYFK	3	330.824	345.178	25	14
KRT18	Keratin, type I cytoskeletal 18	DWSHYFK	3	330.824	438.218	25	10
KRT18	Keratin, type I cytoskeletal 18	DWSHYFK	3	330.824	465.259	25	14
KRT19	Keratin, type I cytoskeletal 19	FGPGVAFR	2	425.732	323.687	25	15
KRT19	Keratin, type I cytoskeletal 19	FGPGVAFR	2	425.732	393.224	25	19
KRT19	Keratin, type I cytoskeletal 19	FGPGVAFR	2	425.732	549.314	25	21
KRT19	Keratin, type I cytoskeletal 19	FGPGVAFR	2	425.732	646.367	25	17
KRT19	Keratin, type I cytoskeletal 19	FGPGVAFR	2	425.732	703.389	25	17
KRT19	Keratin, type I cytoskeletal 19	FGPGVAFR	2	430.736	328.691	25	15
KRT19	Keratin, type I cytoskeletal 19	FGPGVAFR	2	430.736	403.233	25	19
KRT19	Keratin, type I cytoskeletal 19	FGPGVAFR	2	430.736	559.323	25	21
KRT19	Keratin, type I cytoskeletal 19	FGPGVAFR	2	430.736	656.375	25	17
KRT19	Keratin, type I cytoskeletal 19	FGPGVAFR	2	430.736	713.397	25	17
KRT17	Keratin, type I cytoskeletal 17	AAPGVDLSR	2	443.243	372.206	25	15
KRT17	Keratin, type I cytoskeletal 17	AAPGVDLSR	2	443.243	375.235	25	25
KRT17	Keratin, type I cytoskeletal 17	AAPGVDLSR	2	443.243	490.262	25	21
KRT17	Keratin, type I cytoskeletal 17	AAPGVDLSR	2	443.243	646.352	25	23
KRT17	Keratin, type I cytoskeletal 17	AAPGVDLSR	2	443.243	743.405	25	17
KRT17	Keratin, type I cytoskeletal 17	AAPGVDLSR	2	448.247	377.21	25	15
KRT17	Keratin, type I cytoskeletal 17	AAPGVDLSR	2	448.247	385.243	25	25
KRT17	Keratin, type I cytoskeletal 17	AAPGVDLSR	2	448.247	500.27	25	21
KRT17	Keratin, type I cytoskeletal 17	AAPGVDLSR	2	448.247	656.36	25	23
KRT17	Keratin, type I cytoskeletal 17	AAPGVDLSR	2	448.247	753.413	25	17
KRT18	Keratin, type I cytoskeletal 18	AQYDELAR	2	483.238	359.24	30	25
KRT18	Keratin, type I cytoskeletal 18	AQYDELAR	2	483.238	488.283	30	23
KRT18	Keratin, type I cytoskeletal 18	AQYDELAR	2	483.238	603.31	30	17
KRT18	Keratin, type I cytoskeletal 18	AQYDELAR	2	483.238	766.373	30	17
KRT18	Keratin, type I cytoskeletal 18	AQYDELAR	2	488.242	369.248	30	25
KRT18	Keratin, type I cytoskeletal 18	AQYDELAR	2	488.242	498.291	30	23
KRT18	Keratin, type I cytoskeletal 18	AQYDELAR	2	488.242	613.318	30	17
KRT18	Keratin, type I cytoskeletal 18	AQYDELAR	2	488.242	776.381	30	17
KRT6A	Keratin, type II cytoskeletal 6 A	SGFSSVSVSR	2	506.757	434.73	25	16
KRT6A	Keratin, type II cytoskeletal 6 A	SGFSSVSVSR	2	506.757	448.251	25	18
KRT6A	Keratin, type II cytoskeletal 6 A	SGFSSVSVSR	2	506.757	547.32	25	18
KRT6A	Keratin, type II cytoskeletal 6 A	SGFSSVSVSR	2	506.757	634.352	25	20
KRT6A	Keratin, type II cytoskeletal 6 A	SGFSSVSVSR	2	506.757	721.384	25	20
KRT6A	Keratin, type II cytoskeletal 6 A	SGFSSVSVSR	2	511.761	439.734	25	16
KRT6A	Keratin, type II cytoskeletal 6 A	SGFSSVSVSR	2	511.761	458.26	25	18
KRT6A	Keratin, type II cytoskeletal 6 A	SGFSSVSVSR	2	511.761	557.328	25	18
KRT6A	Keratin, type II cytoskeletal 6 A	SGFSSVSVSR	2	511.761	644.36	25	20
KRT6A	Keratin, type II cytoskeletal 6 A	SGFSSVSVSR	2	511.761	731.392	25	20
KRT7	Keratin, type II cytoskeletal 7	FETLQAQAGK	2	546.788	277.118	30	19
KRT7	Keratin, type II cytoskeletal 7	FETLQAQAGK	2	546.788	474.267	30	21
KRT7	Keratin, type II cytoskeletal 7	FETLQAQAGK	2	546.788	602.326	30	19
KRT7	Keratin, type II cytoskeletal 7	FETLQAQAGK	2	546.788	816.457	30	19
KRT7	Keratin, type II cytoskeletal 7	FETLQAQAGK	2	550.795	277.118	30	19
KRT7	Keratin, type II cytoskeletal 7	FETLQAQAGK	2	550.795	482.281	30	21
KRT7	Keratin, type II cytoskeletal 7	FETLQAQAGK	2	550.795	610.34	30	19
KRT7	Keratin, type II cytoskeletal 7	FETLQAQAGK	2	550.795	824.472	30	19
VIM	Vimentin	FADLSEAANR	2	547.267	334.14	35	21
VIM	Vimentin	FADLSEAANR	2	547.267	431.236	35	23
VIM	Vimentin	FADLSEAANR	2	547.267	560.279	35	19
VIM	Vimentin	FADLSEAANR	2	547.267	647.311	35	19
VIM	Vimentin	FADLSEAANR	2	547.267	875.422	35	19
VIM	Vimentin	FADLSEAANR	2	552.271	334.14	35	21
VIM	Vimentin	FADLSEAANR	2	552.271	441.244	35	23
VIM	Vimentin	FADLSEAANR	2	552.271	570.287	35	19
VIM	Vimentin	FADLSEAANR	2	552.271	657.319	35	19
VIM	Vimentin	FADLSEAANR	2	552.271	885.43	35	19
KRT16	Keratin, type I cytoskeletal 16	DAETWFLSK	2	548.769	316.114	25	15
KRT16	Keratin, type I cytoskeletal 16	DAETWFLSK	2	548.769	494.297	25	21
KRT16	Keratin, type I cytoskeletal 16	DAETWFLSK	2	548.769	680.377	25	17
KRT16	Keratin, type I cytoskeletal 16	DAETWFLSK	2	548.769	781.424	25	17
KRT16	Keratin, type I cytoskeletal 16	DAETWFLSK	2	548.769	910.467	25	17
KRT16	Keratin, type I cytoskeletal 16	DAETWFLSK	2	552.776	316.114	25	15
KRT16	Keratin, type I cytoskeletal 16	DAETWFLSK	2	552.776	502.312	25	21
KRT16	Keratin, type I cytoskeletal 16	DAETWFLSK	2	552.776	688.391	25	17
KRT16	Keratin, type I cytoskeletal 16	DAETWFLSK	2	552.776	789.438	25	17
KRT16	Keratin, type I cytoskeletal 16	DAETWFLSK	2	552.776	918.481	25	17
KRT17	Keratin, type I cytoskeletal 17	TIVEEVQDGK	2	559.29	314.207	25	16
KRT17	Keratin, type I cytoskeletal 17	TIVEEVQDGK	2	559.29	452.224	25	18
KRT17	Keratin, type I cytoskeletal 17	TIVEEVQDGK	2	559.29	675.331	25	22
KRT17	Keratin, type I cytoskeletal 17	TIVEEVQDGK	2	559.29	804.373	25	20
KRT17	Keratin, type I cytoskeletal 17	TIVEEVQDGK	2	559.29	903.442	25	18
KRT17	Keratin, type I cytoskeletal 17	TIVEEVQDGK	2	563.298	314.207	25	16
KRT17	Keratin, type I cytoskeletal 17	TIVEEVQDGK	2	563.298	456.232	25	18
KRT17	Keratin, type I cytoskeletal 17	TIVEEVQDGK	2	563.298	683.345	25	22
KRT17	Keratin, type I cytoskeletal 17	TIVEEVQDGK	2	563.298	812.388	25	20
KRT17	Keratin, type I cytoskeletal 17	TIVEEVQDGK	2	563.298	911.456	25	18
KRT8	Keratin, type II cytoskeletal 8	LSELEAALQR	2	565.314	330.166	30	20
KRT8	Keratin, type II cytoskeletal 8	LSELEAALQR	2	565.314	487.299	30	20
KRT8	Keratin, type II cytoskeletal 8	LSELEAALQR	2	565.314	558.336	30	24
KRT8	Keratin, type II cytoskeletal 8	LSELEAALQR	2	565.314	687.378	30	20
KRT8	Keratin, type II cytoskeletal 8	LSELEAALQR	2	565.314	800.462	30	22
KRT8	Keratin, type II cytoskeletal 8	LSELEAALQR	2	570.318	330.166	30	20
KRT8	Keratin, type II cytoskeletal 8	LSELEAALQR	2	570.318	497.307	30	20
KRT8	Keratin, type II cytoskeletal 8	LSELEAALQR	2	570.318	568.344	30	24
KRT8	Keratin, type II cytoskeletal 8	LSELEAALQR	2	570.318	697.387	30	20
KRT8	Keratin, type II cytoskeletal 8	LSELEAALQR	2	570.318	810.471	30	22
KRT8	Keratin, type II cytoskeletal 8	YEELQSLAGK	2	569.293	293.113	35	20
KRT8	Keratin, type II cytoskeletal 8	YEELQSLAGK	2	569.293	422.156	35	20
KRT8	Keratin, type II cytoskeletal 8	YEELQSLAGK	2	569.293	475.288	35	20
KRT8	Keratin, type II cytoskeletal 8	YEELQSLAGK	2	569.293	716.43	35	20
KRT8	Keratin, type II cytoskeletal 8	YEELQSLAGK	2	569.293	845.473	35	20
KRT8	Keratin, type II cytoskeletal 8	YEELQSLAGK	2	573.3	293.113	35	20
KRT8	Keratin, type II cytoskeletal 8	YEELQSLAGK	2	573.3	422.156	35	20
KRT8	Keratin, type II cytoskeletal 8	YEELQSLAGK	2	573.3	483.302	35	20
KRT8	Keratin, type II cytoskeletal 8	YEELQSLAGK	2	573.3	724.444	35	20
KRT8	Keratin, type II cytoskeletal 8	YEELQSLAGK	2	573.3	853.487	35	20
VIM	Vimentin	ILLAELEQLK	2	585.361	227.175	35	19
VIM	Vimentin	ILLAELEQLK	2	585.361	472.277	35	17
VIM	Vimentin	ILLAELEQLK	2	585.361	759.425	35	21
VIM	Vimentin	ILLAELEQLK	2	585.361	830.462	35	21
VIM	Vimentin	ILLAELEQLK	2	585.361	943.546	35	19
VIM	Vimentin	ILLAELEQLK	2	589.368	227.175	35	19
VIM	Vimentin	ILLAELEQLK	2	589.368	476.284	35	17
VIM	Vimentin	ILLAELEQLK	2	589.368	767.439	35	21
VIM	Vimentin	ILLAELEQLK	2	589.368	838.476	35	21
VIM	Vimentin	ILLAELEQLK	2	589.368	951.56	35	19
KRT14	Keratin, type I cytoskeletal 14	DAEEWFFTK	2	586.766	395.229	30	25
KRT14	Keratin, type I cytoskeletal 14	DAEEWFFTK	2	586.766	542.297	30	19
KRT14	Keratin, type I cytoskeletal 14	DAEEWFFTK	2	586.766	728.377	30	19
KRT14	Keratin, type I cytoskeletal 14	DAEEWFFTK	2	586.766	857.419	30	19
KRT14	Keratin, type I cytoskeletal 14	DAEEWFFTK	2	586.766	986.462	30	19
KRT14	Keratin, type I cytoskeletal 14	DAEEWFFTK	2	590.774	403.243	30	25
KRT14	Keratin, type I cytoskeletal 14	DAEEWFFTK	2	590.774	550.312	30	19
KRT14	Keratin, type I cytoskeletal 14	DAEEWFFTK	2	590.774	736.391	30	19
KRT14	Keratin, type I cytoskeletal 14	DAEEWFFTK	2	590.774	865.433	30	19
KRT14	Keratin, type I cytoskeletal 14	DAEEWFFTK	2	590.774	994.476	30	19
KRT19	Keratin, type I cytoskeletal 19	SLLEGQEDHYNNLSASK	3	635.638	314.207	30	18
KRT19	Keratin, type I cytoskeletal 19	SLLEGQEDHYNNLSASK	3	635.638	731.832	30	20
KRT19	Keratin, type I cytoskeletal 19	SLLEGQEDHYNNLSASK	3	635.638	796.353	30	18
KRT19	Keratin, type I cytoskeletal 19	SLLEGQEDHYNNLSASK	3	635.638	852.895	30	20
KRT19	Keratin, type I cytoskeletal 19	SLLEGQEDHYNNLSASK	3	638.309	314.207	30	18
KRT19	Keratin, type I cytoskeletal 19	SLLEGQEDHYNNLSASK	3	638.309	735.839	30	20
KRT19	Keratin, type I cytoskeletal 19	SLLEGQEDHYNNLSASK	3	638.309	800.36	30	18
KRT19	Keratin, type I cytoskeletal 19	SLLEGQEDHYNNLSASK	3	638.309	856.902	30	20
KRT18	Keratin, type I cytoskeletal 18	AQIFANTVDNAR	2	660.339	313.187	30	21
KRT18	Keratin, type I cytoskeletal 18	AQIFANTVDNAR	2	660.339	789.385	30	21
KRT18	Keratin, type I cytoskeletal 18	AQIFANTVDNAR	2	660.339	860.422	30	25
KRT18	Keratin, type I cytoskeletal 18	AQIFANTVDNAR	2	660.339	1007.49	30	23
KRT18	Keratin, type I cytoskeletal 18	AQIFANTVDNAR	2	660.339	1120.58	30	25
KRT18	Keratin, type I cytoskeletal 18	AQIFANTVDNAR	2	665.343	313.187	30	21
KRT18	Keratin, type I cytoskeletal 18	AQIFANTVDNAR	2	665.343	799.393	30	21
KRT18	Keratin, type I cytoskeletal 18	AQIFANTVDNAR	2	665.343	870.43	30	25
KRT18	Keratin, type I cytoskeletal 18	AQIFANTVDNAR	2	665.343	1017.5	30	23
KRT18	Keratin, type I cytoskeletal 18	AQIFANTVDNAR	2	665.343	1130.58	30	25
KRT16	Keratin, type I cytoskeletal 16	APSTYGGGLSVSSR	2	669.836	634.317	45	24
KRT16	Keratin, type I cytoskeletal 16	APSTYGGGLSVSSR	2	669.836	762.41	45	30
KRT16	Keratin, type I cytoskeletal 16	APSTYGGGLSVSSR	2	669.836	819.432	45	28
KRT16	Keratin, type I cytoskeletal 16	APSTYGGGLSVSSR	2	669.836	982.495	45	28
KRT16	Keratin, type I cytoskeletal 16	APSTYGGGLSVSSR	2	669.836	1170.58	45	28
KRT16	Keratin, type I cytoskeletal 16	APSTYGGGLSVSSR	2	674.84	639.322	45	24
KRT16	Keratin, type I cytoskeletal 16	APSTYGGGLSVSSR	2	674.84	772.419	45	30
KRT16	Keratin, type I cytoskeletal 16	APSTYGGGLSVSSR	2	674.84	829.44	45	28
KRT16	Keratin, type I cytoskeletal 16	APSTYGGGLSVSSR	2	674.84	992.504	45	28
KRT16	Keratin, type I cytoskeletal 16	APSTYGGGLSVSSR	2	674.84	1180.58	45	28
KRT17	Keratin, type I cytoskeletal 17	ALEEANTELEVK	2	673.346	581.285	35	18
KRT17	Keratin, type I cytoskeletal 17	ALEEANTELEVK	2	673.346	832.441	35	22
KRT17	Keratin, type I cytoskeletal 17	ALEEANTELEVK	2	673.346	903.478	35	24
KRT17	Keratin, type I cytoskeletal 17	ALEEANTELEVK	2	673.346	1032.52	35	22
KRT17	Keratin, type I cytoskeletal 17	ALEEANTELEVK	2	673.346	1161.56	35	22
KRT17	Keratin, type I cytoskeletal 17	ALEEANTELEVK	2	677.353	585.292	35	18
KRT17	Keratin, type I cytoskeletal 17	ALEEANTELEVK	2	677.353	840.455	35	22
KRT17	Keratin, type I cytoskeletal 17	ALEEANTELEVK	2	677.353	911.492	35	24
KRT17	Keratin, type I cytoskeletal 17	ALEEANTELEVK	2	677.353	1040.54	35	22
KRT17	Keratin, type I cytoskeletal 17	ALEEANTELEVK	2	677.353	1169.58	35	22
KRT19	Keratin, type I cytoskeletal 19	AALEDTLAETEAR	2	695.346	246.156	35	35
KRT19	Keratin, type I cytoskeletal 19	AALEDTLAETEAR	2	695.346	605.289	35	23
KRT19	Keratin, type I cytoskeletal 19	AALEDTLAETEAR	2	695.346	676.326	35	25
KRT19	Keratin, type I cytoskeletal 19	AALEDTLAETEAR	2	695.346	1005.49	35	29
KRT19	Keratin, type I cytoskeletal 19	AALEDTLAETEAR	2	700.351	256.164	35	35
KRT19	Keratin, type I cytoskeletal 19	AALEDTLAETEAR	2	700.351	615.297	35	23
KRT19	Keratin, type I cytoskeletal 19	AALEDTLAETEAR	2	700.351	686.334	35	25
KRT19	Keratin, type I cytoskeletal 19	AALEDTLAETEAR	2	700.351	1015.49	35	29
KRT17	Keratin, type I cytoskeletal 17	ASLEGNLAETENR	2	702.342	289.162	40	35
KRT17	Keratin, type I cytoskeletal 17	ASLEGNLAETENR	2	702.342	519.252	40	23
KRT17	Keratin, type I cytoskeletal 17	ASLEGNLAETENR	2	702.342	648.295	40	25
KRT17	Keratin, type I cytoskeletal 17	ASLEGNLAETENR	2	702.342	719.332	40	27
KRT17	Keratin, type I cytoskeletal 17	ASLEGNLAETENR	2	702.342	1003.48	40	27
KRT17	Keratin, type I cytoskeletal 17	ASLEGNLAETENR	2	707.346	299.17	40	35
KRT17	Keratin, type I cytoskeletal 17	ASLEGNLAETENR	2	707.346	529.26	40	23
KRT17	Keratin, type I cytoskeletal 17	ASLEGNLAETENR	2	707.346	658.303	40	25
KRT17	Keratin, type I cytoskeletal 17	ASLEGNLAETENR	2	707.346	729.34	40	27
KRT17	Keratin, type I cytoskeletal 17	ASLEGNLAETENR	2	707.346	1013.49	40	27
KRT6A,B,C	Keratin, type II cytoskeletal 6 A,B,C	ADTLTDEINFLR	2	704.359	549.314	35	21
KRT6A,B,C	Keratin, type II cytoskeletal 6 A,B,C	ADTLTDEINFLR	2	704.359	791.441	35	31
KRT6A,B,C	Keratin, type II cytoskeletal 6 A,B,C	ADTLTDEINFLR	2	704.359	906.468	35	23
KRT6A,B,C	Keratin, type II cytoskeletal 6 A,B,C	ADTLTDEINFLR	2	704.359	1007.52	35	23
KRT6A,B,C	Keratin, type II cytoskeletal 6 A,B,C	ADTLTDEINFLR	2	709.364	559.323	35	21
KRT6A,B,C	Keratin, type II cytoskeletal 6 A,B,C	ADTLTDEINFLR	2	709.364	801.449	35	31
KRT6A,B,C	Keratin, type II cytoskeletal 6 A,B,C	ADTLTDEINFLR	2	709.364	916.476	35	23
KRT6A,B,C	Keratin, type II cytoskeletal 6 A,B,C	ADTLTDEINFLR	2	709.364	1017.52	35	23
KRT7	Keratin, type II cytoskeletal 7	VDALNDEINFLR	2	709.867	286.14	35	25
KRT7	Keratin, type II cytoskeletal 7	VDALNDEINFLR	2	709.867	549.314	35	23
KRT7	Keratin, type II cytoskeletal 7	VDALNDEINFLR	2	709.867	791.441	35	31
KRT7	Keratin, type II cytoskeletal 7	VDALNDEINFLR	2	709.867	1020.51	35	25
KRT7	Keratin, type II cytoskeletal 7	VDALNDEINFLR	2	714.871	286.14	35	25
KRT7	Keratin, type II cytoskeletal 7	VDALNDEINFLR	2	714.871	559.323	35	23
KRT7	Keratin, type II cytoskeletal 7	VDALNDEINFLR	2	714.871	801.449	35	31
KRT7	Keratin, type II cytoskeletal 7	VDALNDEINFLR	2	714.871	1030.52	35	25
KRT8	Keratin, type II cytoskeletal 8	LEGLTDEINFLR	2	710.378	300.155	40	29
KRT8	Keratin, type II cytoskeletal 8	LEGLTDEINFLR	2	710.378	791.441	40	33
KRT8	Keratin, type II cytoskeletal 8	LEGLTDEINFLR	2	710.378	906.468	40	25
KRT8	Keratin, type II cytoskeletal 8	LEGLTDEINFLR	2	710.378	1007.52	40	25
KRT8	Keratin, type II cytoskeletal 8	LEGLTDEINFLR	2	710.378	1177.62	40	27
KRT8	Keratin, type II cytoskeletal 8	LEGLTDEINFLR	2	715.382	300.155	40	29
KRT8	Keratin, type II cytoskeletal 8	LEGLTDEINFLR	2	715.382	801.449	40	33
KRT8	Keratin, type II cytoskeletal 8	LEGLTDEINFLR	2	715.382	916.476	40	25
KRT8	Keratin, type II cytoskeletal 8	LEGLTDEINFLR	2	715.382	1017.52	40	25
KRT8	Keratin, type II cytoskeletal 8	LEGLTDEINFLR	2	715.382	1187.63	40	27
KRT14	Keratin, type I cytoskeletal 14	APSTYGGGLSVSSSR	2	713.352	849.442	50	29
KRT14	Keratin, type I cytoskeletal 14	APSTYGGGLSVSSSR	2	713.352	906.464	50	29
KRT14	Keratin, type I cytoskeletal 14	APSTYGGGLSVSSSR	2	713.352	1069.53	50	27
KRT14	Keratin, type I cytoskeletal 14	APSTYGGGLSVSSSR	2	713.352	1257.61	50	29
KRT14	Keratin, type I cytoskeletal 14	APSTYGGGLSVSSSR	2	718.356	859.451	50	29
KRT14	Keratin, type I cytoskeletal 14	APSTYGGGLSVSSSR	2	718.356	916.472	50	29
KRT14	Keratin, type I cytoskeletal 14	APSTYGGGLSVSSSR	2	718.356	1079.54	50	27
KRT14	Keratin, type I cytoskeletal 14	APSTYGGGLSVSSSR	2	718.356	1267.62	50	29
KRT6B	Keratin, type II cytoskeletal 6 B	ATGGGLSSVGGGSSTIK	2	718.373	632.331	40	24
KRT6B	Keratin, type II cytoskeletal 6 B	ATGGGLSSVGGGSSTIK	2	718.373	706.373	40	26
KRT6B	Keratin, type II cytoskeletal 6 B	ATGGGLSSVGGGSSTIK	2	718.373	805.441	40	28
KRT6B	Keratin, type II cytoskeletal 6 B	ATGGGLSSVGGGSSTIK	2	718.373	892.473	40	26
KRT6B	Keratin, type II cytoskeletal 6 B	ATGGGLSSVGGGSSTIK	2	718.373	979.505	40	26
KRT6B	Keratin, type II cytoskeletal 6 B	ATGGGLSSVGGGSSTIK	2	722.38	636.338	40	24
KRT6B	Keratin, type II cytoskeletal 6 B	ATGGGLSSVGGGSSTIK	2	722.38	714.387	40	26
KRT6B	Keratin, type II cytoskeletal 6 B	ATGGGLSSVGGGSSTIK	2	722.38	813.456	40	28
KRT6B	Keratin, type II cytoskeletal 6 B	ATGGGLSSVGGGSSTIK	2	722.38	900.488	40	26
KRT6B	Keratin, type II cytoskeletal 6 B	ATGGGLSSVGGGSSTIK	2	722.38	987.52	40	26
KRT7	Keratin, type II cytoskeletal 7	LPDIFEAQIAGLR	2	721.904	665.362	45	26
KRT7	Keratin, type II cytoskeletal 7	LPDIFEAQIAGLR	2	721.904	728.441	45	34
KRT7	Keratin, type II cytoskeletal 7	LPDIFEAQIAGLR	2	721.904	857.484	45	30
KRT7	Keratin, type II cytoskeletal 7	LPDIFEAQIAGLR	2	721.904	1004.55	45	30
KRT7	Keratin, type II cytoskeletal 7	LPDIFEAQIAGLR	2	726.908	670.366	45	26
KRT7	Keratin, type II cytoskeletal 7	LPDIFEAQIAGLR	2	726.908	738.45	45	34
KRT7	Keratin, type II cytoskeletal 7	LPDIFEAQIAGLR	2	726.908	867.492	45	30
KRT7	Keratin, type II cytoskeletal 7	LPDIFEAQIAGLR	2	726.908	1014.56	45	30
VIM	Vimentin	ISLPLPNFSSLNLR	2	785.951	524.283	40	28
VIM	Vimentin	ISLPLPNFSSLNLR	2	785.951	629.351	40	24
VIM	Vimentin	ISLPLPNFSSLNLR	2	785.951	685.893	40	26
VIM	Vimentin	ISLPLPNFSSLNLR	2	785.951	1047.56	40	32
VIM	Vimentin	ISLPLPNFSSLNLR	2	785.951	1257.69	40	26
VIM	Vimentin	ISLPLPNFSSLNLR	2	790.955	529.287	40	28
VIM	Vimentin	ISLPLPNFSSLNLR	2	790.955	634.355	40	24
VIM	Vimentin	ISLPLPNFSSLNLR	2	790.955	690.897	40	26
VIM	Vimentin	ISLPLPNFSSLNLR	2	790.955	1057.57	40	32
VIM	Vimentin	ISLPLPNFSSLNLR	2	790.955	1267.7	40	26
GRP	Gastrin-releasing peptide	LSAPGSQR	2	408.222	272.646	35	16
GRP	Gastrin-releasing peptide	LSAPGSQR	2	408.222	447.231	35	24
GRP	Gastrin-releasing peptide	LSAPGSQR	2	408.222	544.284	35	14
GRP	Gastrin-releasing peptide	LSAPGSQR	2	408.222	615.321	35	14
GRP	Gastrin-releasing peptide	LSAPGSQR	2	408.222	702.353	35	18
GRP	Gastrin-releasing peptide	LSAPGSQR	2	413.226	277.65	35	16
GRP	Gastrin-releasing peptide	LSAPGSQR	2	413.226	457.239	35	24
GRP	Gastrin-releasing peptide	LSAPGSQR	2	413.226	554.292	35	14
GRP	Gastrin-releasing peptide	LSAPGSQR	2	413.226	625.329	35	14
GRP	Gastrin-releasing peptide	LSAPGSQR	2	413.226	712.361	35	18
LDHB	L-lactate dehydrogenase B chain	GLTSVINQK	2	480.28	171.113	30	21
LDHB	L-lactate dehydrogenase B chain	GLTSVINQK	2	480.28	502.298	30	13
LDHB	L-lactate dehydrogenase B chain	GLTSVINQK	2	480.28	601.367	30	21
LDHB	L-lactate dehydrogenase B chain	GLTSVINQK	2	480.28	688.399	30	19
LDHB	L-lactate dehydrogenase B chain	GLTSVINQK	2	480.28	789.447	30	19
LDHB	L-lactate dehydrogenase B chain	GLTSVINQK	2	484.287	171.113	30	21
LDHB	L-lactate dehydrogenase B chain	GLTSVINQK	2	484.287	510.313	30	13
LDHB	L-lactate dehydrogenase B chain	GLTSVINQK	2	484.287	609.381	30	21
LDHB	L-lactate dehydrogenase B chain	GLTSVINQK	2	484.287	696.413	30	19
LDHB	L-lactate dehydrogenase B chain	GLTSVINQK	2	484.287	797.461	30	19
GRP	Gastrin-releasing peptide	NLLGLIEAK	2	485.8	228.134	30	13
GRP	Gastrin-releasing peptide	NLLGLIEAK	2	485.8	341.218	30	13
GRP	Gastrin-releasing peptide	NLLGLIEAK	2	485.8	347.192	30	23
GRP	Gastrin-releasing peptide	NLLGLIEAK	2	485.8	630.382	30	15
GRP	Gastrin-releasing peptide	NLLGLIEAK	2	485.8	743.466	30	15
GRP	Gastrin-releasing peptide	NLLGLIEAK	2	489.807	228.134	30	13
GRP	Gastrin-releasing peptide	NLLGLIEAK	2	489.807	341.218	30	13
GRP	Gastrin-releasing peptide	NLLGLIEAK	2	489.807	355.207	30	23
GRP	Gastrin-releasing peptide	NLLGLIEAK	2	489.807	638.396	30	15
GRP	Gastrin-releasing peptide	NLLGLIEAK	2	489.807	751.48	30	15
SPB3	Serpin B3	GLVLSGVLHK	2	511.822	270.181	35	20
SPB3	Serpin B3	GLVLSGVLHK	2	511.822	426.769	35	18
SPB3	Serpin B3	GLVLSGVLHK	2	511.822	553.346	35	20
SPB3	Serpin B3	GLVLSGVLHK	2	511.822	640.378	35	20
SPB3	Serpin B3	GLVLSGVLHK	2	511.822	753.462	35	20
SPB3	Serpin B3	GLVLSGVLHK	2	515.829	270.181	35	20
SPB3	Serpin B3	GLVLSGVLHK	2	515.829	430.776	35	18
SPB3	Serpin B3	GLVLSGVLHK	2	515.829	561.36	35	20
SPB3	Serpin B3	GLVLSGVLHK	2	515.829	648.392	35	20
SPB3	Serpin B3	GLVLSGVLHK	2	515.829	761.476	35	20
GINS3	DNA replication complex GINS protein PSF3	TVFSADPNVVDLHK	3	514.604	201.123	30	13
GINS3	DNA replication complex GINS protein PSF3	TVFSADPNVVDLHK	3	514.604	461.261	30	19
GINS3	DNA replication complex GINS protein PSF3	TVFSADPNVVDLHK	3	514.604	597.809	30	15
GINS3	DNA replication complex GINS protein PSF3	TVFSADPNVVDLHK	3	514.604	671.343	30	13
GINS3	DNA replication complex GINS protein PSF3	TVFSADPNVVDLHK	3	514.604	921.515	30	19
GINS3	DNA replication complex GINS protein PSF3	TVFSADPNVVDLHK	3	517.275	201.123	30	13
GINS3	DNA replication complex GINS protein PSF3	TVFSADPNVVDLHK	3	517.275	465.268	30	19
GINS3	DNA replication complex GINS protein PSF3	TVFSADPNVVDLHK	3	517.275	601.816	30	15
GINS3	DNA replication complex GINS protein PSF3	TVFSADPNVVDLHK	3	517.275	675.351	30	13
GINS3	DNA replication complex GINS protein PSF3	TVFSADPNVVDLHK	3	517.275	929.529	30	19
SPB3	Serpin B3	VLHFDQVTENTTGK	3	530.27	375.685	30	14
SPB3	Serpin B3	VLHFDQVTENTTGK	3	530.27	520.273	30	20
SPB3	Serpin B3	VLHFDQVTENTTGK	3	530.27	649.315	30	16
SPB3	Serpin B3	VLHFDQVTENTTGK	3	530.27	740.373	30	20
SPB3	Serpin B3	VLHFDQVTENTTGK	3	530.27	750.363	30	16
SPB3	Serpin B3	VLHFDQVTENTTGK	3	532.942	379.692	30	14
SPB3	Serpin B3	VLHFDQVTENTTGK	3	532.942	528.287	30	20
SPB3	Serpin B3	VLHFDQVTENTTGK	3	532.942	657.329	30	16
SPB3	Serpin B3	VLHFDQVTENTTGK	3	532.942	740.373	30	20
SPB3	Serpin B3	VLHFDQVTENTTGK	3	532.942	758.377	30	16
PRF1	Perforin-1	LFFGGQELR	2	533.788	233.128	30	19
PRF1	Perforin-1	LFFGGQELR	2	533.788	261.16	30	15
PRF1	Perforin-1	LFFGGQELR	2	533.788	403.711	30	17
PRF1	Perforin-1	LFFGGQELR	2	533.788	659.347	30	21
PRF1	Perforin-1	LFFGGQELR	2	533.788	806.415	30	17
PRF1	Perforin-1	LFFGGQELR	2	538.792	233.129	30	19
PRF1	Perforin-1	LFFGGQELR	2	538.792	261.16	30	15
PRF1	Perforin-1	LFFGGQELR	2	538.792	408.716	30	17
PRF1	Perforin-1	LFFGGQELR	2	538.792	669.355	30	21
PRF1	Perforin-1	LFFGGQELR	2	538.792	816.424	30	17
SPB3,SPB4	Serpin B3, Serpin B4	TNSILFYGR	2	535.785	216.098	35	17
SPB3,SPB4	Serpin B3, Serpin B4	TNSILFYGR	2	535.785	395.204	35	19
SPB3,SPB4	Serpin B3, Serpin B4	TNSILFYGR	2	535.785	542.272	35	19
SPB3,SPB4	Serpin B3, Serpin B4	TNSILFYGR	2	535.785	655.356	35	17
SPB3,SPB4	Serpin B3, Serpin B4	TNSILFYGR	2	535.785	855.472	35	19
SPB3,SPB4	Serpin B3, Serpin B4	TNSILFYGR	2	540.789	216.098	35	17
SPB3,SPB4	Serpin B3, Serpin B4	TNSILFYGR	2	540.789	405.212	35	19
SPB3,SPB4	Serpin B3, Serpin B4	TNSILFYGR	2	540.789	552.28	35	19
SPB3,SPB4	Serpin B3, Serpin B4	TNSILFYGR	2	540.789	665.365	35	17
SPB3,SPB4	Serpin B3, Serpin B4	TNSILFYGR	2	540.789	865.481	35	19
GINS3	DNA replication complex GINS protein PSF3	LELPLWLAK	2	541.834	243.134	35	19
GINS3	DNA replication complex GINS protein PSF3	LELPLWLAK	2	541.834	356.218	35	15
GINS3	DNA replication complex GINS protein PSF3	LELPLWLAK	2	541.834	420.771	35	17
GINS3	DNA replication complex GINS protein PSF3	LELPLWLAK	2	541.834	727.45	35	17
GINS3	DNA replication complex GINS protein PSF3	LELPLWLAK	2	541.834	840.534	35	17
GINS3	DNA replication complex GINS protein PSF3	LELPLWLAK	2	545.841	243.134	35	19
GINS3	DNA replication complex GINS protein PSF3	LELPLWLAK	2	545.841	356.218	35	15
GINS3	DNA replication complex GINS protein PSF3	LELPLWLAK	2	545.841	424.778	35	17
GINS3	DNA replication complex GINS protein PSF3	LELPLWLAK	2	545.841	735.464	35	17
GINS3	DNA replication complex GINS protein PSF3	LELPLWLAK	2	545.841	848.548	35	17
SPB4	Serpin B4	VLHFDQVTENTTEK	3	554.277	350.219	30	29
SPB4	Serpin B4	VLHFDQVTENTTEK	3	554.277	411.696	30	15
SPB4	Serpin B4	VLHFDQVTENTTEK	3	554.277	721.336	30	17
SPB4	Serpin B4	VLHFDQVTENTTEK	3	554.277	740.373	30	21
SPB4	Serpin B4	VLHFDQVTENTTEK	3	554.277	822.384	30	17
SPB4	Serpin B4	VLHFDQVTENTTEK	3	556.949	350.219	30	29
SPB4	Serpin B4	VLHFDQVTENTTEK	3	556.949	415.703	30	15
SPB4	Serpin B4	VLHFDQVTENTTEK	3	556.949	729.351	30	17
SPB4	Serpin B4	VLHFDQVTENTTEK	3	556.949	740.373	30	21
SPB4	Serpin B4	VLHFDQVTENTTEK	3	556.949	830.398	30	17
EPCAM	Epithelial cell adhesion molecule	APEFSMQGLK	2	554.279	317.218	40	27
EPCAM	Epithelial cell adhesion molecule	APEFSMQGLK	2	554.279	518.76	40	19
EPCAM	Epithelial cell adhesion molecule	APEFSMQGLK	2	554.279	663.349	40	23
EPCAM	Epithelial cell adhesion molecule	APEFSMQGLK	2	554.279	810.418	40	23
EPCAM	Epithelial cell adhesion molecule	APEFSMQGLK	2	554.279	939.46	40	23
EPCAM	Epithelial cell adhesion molecule	APEFSMQGLK	2	558.286	325.233	40	27
EPCAM	Epithelial cell adhesion molecule	APEFSMQGLK	2	558.286	522.767	40	19
EPCAM	Epithelial cell adhesion molecule	APEFSMQGLK	2	558.286	671.364	40	23
EPCAM	Epithelial cell adhesion molecule	APEFSMQGLK	2	558.286	818.432	40	23
EPCAM	Epithelial cell adhesion molecule	APEFSMQGLK	2	558.286	947.475	40	23
GRP	Gastrin-releasing peptide	STGESSSVSER	2	563.255	189.087	45	18
GRP	Gastrin-releasing peptide	STGESSSVSER	2	563.255	375.151	45	16
GRP	Gastrin-releasing peptide	STGESSSVSER	2	563.255	391.194	45	16
GRP	Gastrin-releasing peptide	STGESSSVSER	2	563.255	751.358	45	22
GRP	Gastrin-releasing peptide	STGESSSVSER	2	563.255	937.422	45	20
GRP	Gastrin-releasing peptide	STGESSSVSER	2	568.259	189.087	45	18
GRP	Gastrin-releasing peptide	STGESSSVSER	2	568.259	375.151	45	16
GRP	Gastrin-releasing peptide	STGESSSVSER	2	568.259	401.202	45	16
GRP	Gastrin-releasing peptide	STGESSSVSER	2	568.259	761.366	45	22
GRP	Gastrin-releasing peptide	STGESSSVSER	2	568.259	947.43	45	20
ADA2	Adenosine deaminase 2	LLPVYELSGEHHDEEWSVK	4	567.53	227.175	30	13
ADA2	Adenosine deaminase 2	LLPVYELSGEHHDEEWSVK	4	567.53	676.797	30	21
ADA2	Adenosine deaminase 2	LLPVYELSGEHHDEEWSVK	4	567.53	720.313	30	19
ADA2	Adenosine deaminase 2	LLPVYELSGEHHDEEWSVK	4	567.53	776.855	30	19
ADA2	Adenosine deaminase 2	LLPVYELSGEHHDEEWSVK	4	567.53	922.908	30	19
ADA2	Adenosine deaminase 2	LLPVYELSGEHHDEEWSVK	4	569.534	227.175	30	13
ADA2	Adenosine deaminase 2	LLPVYELSGEHHDEEWSVK	4	569.534	680.804	30	21
ADA2	Adenosine deaminase 2	LLPVYELSGEHHDEEWSVK	4	569.534	724.32	30	19
ADA2	Adenosine deaminase 2	LLPVYELSGEHHDEEWSVK	4	569.534	780.862	30	19
ADA2	Adenosine deaminase 2	LLPVYELSGEHHDEEWSVK	4	569.534	926.915	30	19
LDHB	L-lactate dehydrogenase B chain	SADTLWDIQK	2	588.798	488.235	35	15
LDHB	L-lactate dehydrogenase B chain	SADTLWDIQK	2	588.798	503.282	35	17
LDHB	L-lactate dehydrogenase B chain	SADTLWDIQK	2	588.798	689.362	35	19
LDHB	L-lactate dehydrogenase B chain	SADTLWDIQK	2	588.798	802.446	35	19
LDHB	L-lactate dehydrogenase B chain	SADTLWDIQK	2	588.798	1018.52	35	21
LDHB	L-lactate dehydrogenase B chain	SADTLWDIQK	2	592.806	488.235	35	15
LDHB	L-lactate dehydrogenase B chain	SADTLWDIQK	2	592.806	511.297	35	17
LDHB	L-lactate dehydrogenase B chain	SADTLWDIQK	2	592.806	697.376	35	19
LDHB	L-lactate dehydrogenase B chain	SADTLWDIQK	2	592.806	810.46	35	19
LDHB	L-lactate dehydrogenase B chain	SADTLWDIQK	2	592.806	1026.53	35	21
GRP	Gastrin-releasing peptide	VPLPAGGGTVLTK	2	605.364	310.212	40	21
GRP	Gastrin-releasing peptide	VPLPAGGGTVLTK	2	605.364	361.245	40	31
GRP	Gastrin-releasing peptide	VPLPAGGGTVLTK	2	605.364	732.425	40	29
GRP	Gastrin-releasing peptide	VPLPAGGGTVLTK	2	605.364	803.462	40	27
GRP	Gastrin-releasing peptide	VPLPAGGGTVLTK	2	605.364	900.515	40	23
GRP	Gastrin-releasing peptide	VPLPAGGGTVLTK	2	609.371	310.212	40	21
GRP	Gastrin-releasing peptide	VPLPAGGGTVLTK	2	609.371	369.259	40	31
GRP	Gastrin-releasing peptide	VPLPAGGGTVLTK	2	609.371	740.439	40	29
GRP	Gastrin-releasing peptide	VPLPAGGGTVLTK	2	609.371	811.476	40	27
GRP	Gastrin-releasing peptide	VPLPAGGGTVLTK	2	609.371	908.529	40	23
IFNG	Interferon gamma	AIHELIQVMAELSPAAK	3	607.669	451.23	35	31
IFNG	Interferon gamma	AIHELIQVMAELSPAAK	3	607.669	473.272	35	13
IFNG	Interferon gamma	AIHELIQVMAELSPAAK	3	607.669	564.314	35	31
IFNG	Interferon gamma	AIHELIQVMAELSPAAK	3	607.669	786.436	35	19
IFNG	Interferon gamma	AIHELIQVMAELSPAAK	3	607.669	904.525	35	19
IFNG	Interferon gamma	AIHELIQVMAELSPAAK	3	610.341	451.23	35	31
IFNG	Interferon gamma	AIHELIQVMAELSPAAK	3	610.341	481.286	35	13
IFNG	Interferon gamma	AIHELIQVMAELSPAAK	3	610.341	564.314	35	31
IFNG	Interferon gamma	AIHELIQVMAELSPAAK	3	610.341	794.45	35	19
IFNG	Interferon gamma	AIHELIQVMAELSPAAK	3	610.341	904.525	35	19
SPB4	Serpin B4	ETCVDLHLPR	2	620.311	272.172	40	28
SPB4	Serpin B4	ETCVDLHLPR	2	620.311	385.256	40	24
SPB4	Serpin B4	ETCVDLHLPR	2	620.311	522.315	40	26
SPB4	Serpin B4	ETCVDLHLPR	2	620.311	635.399	40	28
SPB4	Serpin B4	ETCVDLHLPR	2	620.311	750.426	40	28
SPB4	Serpin B4	ETCVDLHLPR	2	625.315	282.18	40	28
SPB4	Serpin B4	ETCVDLHLPR	2	625.315	395.264	40	24
SPB4	Serpin B4	ETCVDLHLPR	2	625.315	532.323	40	26
SPB4	Serpin B4	ETCVDLHLPR	2	625.315	645.407	40	28
SPB4	Serpin B4	ETCVDLHLPR	2	625.315	760.434	40	28
GRP	Gastrin-releasing peptide	AVPLPAGGGTVLTK	2	640.882	381.25	35	17
GRP	Gastrin-releasing peptide	AVPLPAGGGTVLTK	2	640.882	732.425	35	29
GRP	Gastrin-releasing peptide	AVPLPAGGGTVLTK	2	640.882	803.462	35	31
GRP	Gastrin-releasing peptide	AVPLPAGGGTVLTK	2	640.882	900.515	35	23
GRP	Gastrin-releasing peptide	AVPLPAGGGTVLTK	2	640.882	1110.65	35	19
GRP	Gastrin-releasing peptide	AVPLPAGGGTVLTK	2	644.889	381.25	35	17
GRP	Gastrin-releasing peptide	AVPLPAGGGTVLTK	2	644.889	740.439	35	29
GRP	Gastrin-releasing peptide	AVPLPAGGGTVLTK	2	644.889	811.476	35	31
GRP	Gastrin-releasing peptide	AVPLPAGGGTVLTK	2	644.889	908.529	35	23
GRP	Gastrin-releasing peptide	AVPLPAGGGTVLTK	2	644.889	1118.67	35	19
EPCAM	Epithelial cell adhesion molecule	LAVNCFVNNNR	2	660.827	185.128	40	27
EPCAM	Epithelial cell adhesion molecule	LAVNCFVNNNR	2	660.827	517.248	40	25
EPCAM	Epithelial cell adhesion molecule	LAVNCFVNNNR	2	660.827	616.316	40	29
EPCAM	Epithelial cell adhesion molecule	LAVNCFVNNNR	2	660.827	763.385	40	25
EPCAM	Epithelial cell adhesion molecule	LAVNCFVNNNR	2	660.827	1037.46	40	27
EPCAM	Epithelial cell adhesion molecule	LAVNCFVNNNR	2	665.832	185.129	40	27
EPCAM	Epithelial cell adhesion molecule	LAVNCFVNNNR	2	665.832	527.256	40	25
EPCAM	Epithelial cell adhesion molecule	LAVNCFVNNNR	2	665.832	626.324	40	29
EPCAM	Epithelial cell adhesion molecule	LAVNCFVNNNR	2	665.832	773.393	40	25
EPCAM	Epithelial cell adhesion molecule	LAVNCFVNNNR	2	665.832	1047.47	40	27
SPB3, SPB4	Serpin B3, Serpin B4	FMFDLFQQFR	2	689.834	279.116	35	22
SPB3, SPB4	Serpin B3, Serpin B4	FMFDLFQQFR	2	689.834	550.78	35	20
SPB3, SPB4	Serpin B3, Serpin B4	FMFDLFQQFR	2	689.834	725.373	35	22
SPB3, SPB4	Serpin B3, Serpin B4	FMFDLFQQFR	2	689.834	953.484	35	26
SPB3, SPB4	Serpin B3, Serpin B4	FMFDLFQQFR	2	689.834	1100.55	35	24
SPB3, SPB4	Serpin B3, Serpin B4	FMFDLFQQFR	2	694.838	279.116	35	22
SPB3, SPB4	Serpin B3, Serpin B4	FMFDLFQQFR	2	694.838	555.784	35	20
SPB3, SPB4	Serpin B3, Serpin B4	FMFDLFQQFR	2	694.838	735.381	35	22
SPB3, SPB4	Serpin B3, Serpin B4	FMFDLFQQFR	2	694.838	963.492	35	26
SPB3, SPB4	Serpin B3, Serpin B4	FMFDLFQQFR	2	694.838	1110.56	35	24
SPB4	Serpin B4	FYQTSVESTDFANAPEESR	3	726.659	309.148	35	21
SPB4	Serpin B4	FYQTSVESTDFANAPEESR	3	726.659	617.289	35	19
SPB4	Serpin B4	FYQTSVESTDFANAPEESR	3	726.659	627.277	35	19
SPB4	Serpin B4	FYQTSVESTDFANAPEESR	3	726.659	781.344	35	17
SPB4	Serpin B4	FYQTSVESTDFANAPEESR	3	726.659	802.369	35	21
SPB4	Serpin B4	FYQTSVESTDFANAPEESR	3	729.995	314.152	35	21
SPB4	Serpin B4	FYQTSVESTDFANAPEESR	3	729.995	627.277	35	19
SPB4	Serpin B4	FYQTSVESTDFANAPEESR	3	729.995	627.297	35	19
SPB4	Serpin B4	FYQTSVESTDFANAPEESR	3	729.995	781.344	35	17
SPB4	Serpin B4	FYQTSVESTDFANAPEESR	3	729.995	812.377	35	21
IFNG	Interferon gamma	IMQSQIVSFYFK	2	745.889	245.132	40	23
IFNG	Interferon gamma	IMQSQIVSFYFK	2	745.889	373.19	40	23
IFNG	Interferon gamma	IMQSQIVSFYFK	2	745.889	691.345	40	25
IFNG	Interferon gamma	IMQSQIVSFYFK	2	745.889	790.413	40	25
IFNG	Interferon gamma	IMQSQIVSFYFK	2	745.889	1118.59	40	25
IFNG	Interferon gamma	IMQSQIVSFYFK	2	749.896	245.132	40	23
IFNG	Interferon gamma	IMQSQIVSFYFK	2	749.896	373.19	40	23
IFNG	Interferon gamma	IMQSQIVSFYFK	2	749.896	699.359	40	25
IFNG	Interferon gamma	IMQSQIVSFYFK	2	749.896	798.428	40	25
IFNG	Interferon gamma	IMQSQIVSFYFK	2	749.896	1126.6	40	25
ADA2	Adenosine deaminase 2	LPYFFHAGETDWQGTSIDR	3	747.352	639.793	50	24
ADA2	Adenosine deaminase 2	LPYFFHAGETDWQGTSIDR	3	747.352	648.331	50	26
ADA2	Adenosine deaminase 2	LPYFFHAGETDWQGTSIDR	3	747.352	776.39	50	26
ADA2	Adenosine deaminase 2	LPYFFHAGETDWQGTSIDR	3	747.352	796.862	50	20
ADA2	Adenosine deaminase 2	LPYFFHAGETDWQGTSIDR	3	747.352	1015.46	50	24
ADA2	Adenosine deaminase 2	LPYFFHAGETDWQGTSIDR	3	750.688	639.793	50	24
ADA2	Adenosine deaminase 2	LPYFFHAGETDWQGTSIDR	3	750.688	658.339	50	26
ADA2	Adenosine deaminase 2	LPYFFHAGETDWQGTSIDR	3	750.688	786.398	50	26
ADA2	Adenosine deaminase 2	LPYFFHAGETDWQGTSIDR	3	750.688	796.862	50	20
ADA2	Adenosine deaminase 2	LPYFFHAGETDWQGTSIDR	3	750.688	1020.46	50	24
TNFRSF6B	Tumor necrosis factor receptor superfamily member 6B	LTELLGAQDGALLVR	2	784.954	457.266	40	26
TNFRSF6B	Tumor necrosis factor receptor superfamily member 6B	LTELLGAQDGALLVR	2	784.954	570.35	40	22
TNFRSF6B	Tumor necrosis factor receptor superfamily member 6B	LTELLGAQDGALLVR	2	784.954	628.414	40	38
TNFRSF6B	Tumor necrosis factor receptor superfamily member 6B	LTELLGAQDGALLVR	2	784.954	871.5	40	28
TNFRSF6B	Tumor necrosis factor receptor superfamily member 6B	LTELLGAQDGALLVR	2	784.954	999.558	40	28
TNFRSF6B	Tumor necrosis factor receptor superfamily member 6B	LTELLGAQDGALLVR	2	789.958	457.266	40	26
TNFRSF6B	Tumor necrosis factor receptor superfamily member 6B	LTELLGAQDGALLVR	2	789.958	570.35	40	22
TNFRSF6B	Tumor necrosis factor receptor superfamily member 6B	LTELLGAQDGALLVR	2	789.958	638.422	40	38
TNFRSF6B	Tumor necrosis factor receptor superfamily member 6B	LTELLGAQDGALLVR	2	789.958	881.508	40	28
TNFRSF6B	Tumor necrosis factor receptor superfamily member 6B	LTELLGAQDGALLVR	2	789.958	1009.57	40	28
GINS3	DNA replication complex GINS protein PSF3	GQASQITASNLVQNYK	2	861.444	186.087	45	41
GINS3	DNA replication complex GINS protein PSF3	GQASQITASNLVQNYK	2	861.444	552.278	45	27
GINS3	DNA replication complex GINS protein PSF3	GQASQITASNLVQNYK	2	861.444	965.505	45	31
GINS3	DNA replication complex GINS protein PSF3	GQASQITASNLVQNYK	2	861.444	1137.59	45	31
GINS3	DNA replication complex GINS protein PSF3	GQASQITASNLVQNYK	2	861.444	1250.67	45	31
GINS3	DNA replication complex GINS protein PSF3	GQASQITASNLVQNYK	2	865.452	186.087	45	41
GINS3	DNA replication complex GINS protein PSF3	GQASQITASNLVQNYK	2	865.452	560.292	45	27
GINS3	DNA replication complex GINS protein PSF3	GQASQITASNLVQNYK	2	865.452	973.519	45	31
GINS3	DNA replication complex GINS protein PSF3	GQASQITASNLVQNYK	2	865.452	1145.6	45	31
GINS3	DNA replication complex GINS protein PSF3	GQASQITASNLVQNYK	2	865.452	1258.69	45	31
ADA2	Adenosine deaminase 2	DIPIEVCPISNQVLK	2	862.966	439.255	40	29
ADA2	Adenosine deaminase 2	DIPIEVCPISNQVLK	2	862.966	688.399	40	41
ADA2	Adenosine deaminase 2	DIPIEVCPISNQVLK	2	862.966	748.911	40	25
ADA2	Adenosine deaminase 2	DIPIEVCPISNQVLK	2	862.966	898.536	40	33
ADA2	Adenosine deaminase 2	DIPIEVCPISNQVLK	2	862.966	1058.57	40	33
ADA2	Adenosine deaminase 2	DIPIEVCPISNQVLK	2	866.973	439.255	40	29
ADA2	Adenosine deaminase 2	DIPIEVCPISNQVLK	2	866.973	696.413	40	41
ADA2	Adenosine deaminase 2	DIPIEVCPISNQVLK	2	866.973	752.918	40	25
ADA2	Adenosine deaminase 2	DIPIEVCPISNQVLK	2	866.973	906.55	40	33
ADA2	Adenosine deaminase 2	DIPIEVCPISNQVLK	2	866.973	1066.58	40	33
TNFRSF6B	Tumor necrosis factor receptor superfamily member 6B	LLQALEAPEGWGPTPR	2	867.962	355.234	45	37
TNFRSF6B	Tumor necrosis factor receptor superfamily member 6B	LLQALEAPEGWGPTPR	2	867.962	426.271	45	29
TNFRSF6B	Tumor necrosis factor receptor superfamily member 6B	LLQALEAPEGWGPTPR	2	867.962	527.294	45	25
TNFRSF6B	Tumor necrosis factor receptor superfamily member 6B	LLQALEAPEGWGPTPR	2	867.962	739.435	45	25
TNFRSF6B	Tumor necrosis factor receptor superfamily member 6B	LLQALEAPEGWGPTPR	2	867.962	996.49	45	27
TNFRSF6B	Tumor necrosis factor receptor superfamily member 6B	LLQALEAPEGWGPTPR	2	872.966	355.234	45	37
TNFRSF6B	Tumor necrosis factor receptor superfamily member 6B	LLQALEAPEGWGPTPR	2	872.966	426.271	45	29
TNFRSF6B	Tumor necrosis factor receptor superfamily member 6B	LLQALEAPEGWGPTPR	2	872.966	537.302	45	25
TNFRSF6B	Tumor necrosis factor receptor superfamily member 6B	LLQALEAPEGWGPTPR	2	872.966	739.435	45	25
TNFRSF6B	Tumor necrosis factor receptor superfamily member 6B	LLQALEAPEGWGPTPR	2	872.966	1006.5	45	27
IL33	Interleukin-33	VDSSENLCTENILFK	2	884.925	294.181	40	28
IL33	Interleukin-33	VDSSENLCTENILFK	2	884.925	407.265	40	28
IL33	Interleukin-33	VDSSENLCTENILFK	2	884.925	745.336	40	28
IL33	Interleukin-33	VDSSENLCTENILFK	2	884.925	1024.51	40	32
IL33	Interleukin-33	VDSSENLCTENILFK	2	884.925	1251.64	40	30
IL33	Interleukin-33	VDSSENLCTENILFK	2	888.932	302.195	40	28
IL33	Interleukin-33	VDSSENLCTENILFK	2	888.932	415.279	40	28
IL33	Interleukin-33	VDSSENLCTENILFK	2	888.932	745.336	40	28
IL33	Interleukin-33	VDSSENLCTENILFK	2	888.932	1032.53	40	32
IL33	Interleukin-33	VDSSENLCTENILFK	2	888.932	1259.65	40	30
PRF1	Perforin-1	TSTVWDNNNPIWSVR	2	894.937	361.219	45	30
PRF1	Perforin-1	TSTVWDNNNPIWSVR	2	894.937	547.299	45	30
PRF1	Perforin-1	TSTVWDNNNPIWSVR	2	894.937	757.436	45	32
PRF1	Perforin-1	TSTVWDNNNPIWSVR	2	894.937	1214.59	45	32
PRF1	Perforin-1	TSTVWDNNNPIWSVR	2	894.937	1400.67	45	32
PRF1	Perforin-1	TSTVWDNNNPIWSVR	2	899.941	371.228	45	30
PRF1	Perforin-1	TSTVWDNNNPIWSVR	2	899.941	557.307	45	30
PRF1	Perforin-1	TSTVWDNNNPIWSVR	2	899.941	767.444	45	32
PRF1	Perforin-1	TSTVWDNNNPIWSVR	2	899.941	1224.6	45	32
PRF1	Perforin-1	TSTVWDNNNPIWSVR	2	899.941	1410.68	45	32
GSN	Gelsolin	QTQVSVLPEGGETPLFK	2	915.486	358.172	45	43
GSN	Gelsolin	QTQVSVLPEGGETPLFK	2	915.486	504.318	45	43
GSN	Gelsolin	QTQVSVLPEGGETPLFK	2	915.486	756.425	45	27
GSN	Gelsolin	QTQVSVLPEGGETPLFK	2	915.486	1074.55	45	31
GSN	Gelsolin	QTQVSVLPEGGETPLFK	2	915.486	1187.63	45	29
GSN	Gelsolin	QTQVSVLPEGGETPLFK	2	919.493	358.172	45	43
GSN	Gelsolin	QTQVSVLPEGGETPLFK	2	919.493	512.332	45	43
GSN	Gelsolin	QTQVSVLPEGGETPLFK	2	919.493	756.425	45	27
GSN	Gelsolin	QTQVSVLPEGGETPLFK	2	919.493	1082.56	45	31
GSN	Gelsolin	QTQVSVLPEGGETPLFK	2	919.493	1195.64	45	29
WFDC2	WAP four-disulfide core domain protein 2	CCSAGCATFCSLPNDK	2	924.363	262.14	50	43
WFDC2	WAP four-disulfide core domain protein 2	CCSAGCATFCSLPNDK	2	924.363	473.235	50	31
WFDC2	WAP four-disulfide core domain protein 2	CCSAGCATFCSLPNDK	2	924.363	673.351	50	33
WFDC2	WAP four-disulfide core domain protein 2	CCSAGCATFCSLPNDK	2	924.363	833.382	50	31
WFDC2	WAP four-disulfide core domain protein 2	CCSAGCATFCSLPNDK	2	924.363	1081.5	50	33
WFDC2	WAP four-disulfide core domain protein 2	CCSAGCATFCSLPNDK	2	928.37	270.154	50	43
WFDC2	WAP four-disulfide core domain protein 2	CCSAGCATFCSLPNDK	2	928.37	481.25	50	31
WFDC2	WAP four-disulfide core domain protein 2	CCSAGCATFCSLPNDK	2	928.37	681.366	50	33
WFDC2	WAP four-disulfide core domain protein 2	CCSAGCATFCSLPNDK	2	928.37	841.396	50	31
WFDC2	WAP four-disulfide core domain protein 2	CCSAGCATFCSLPNDK	2	928.37	1089.51	50	33
GRP	Gastrin-releasing peptide	ALGNQQPSWDSEDSSNFK	2	1005.45	582.288	60	42
GRP	Gastrin-releasing peptide	ALGNQQPSWDSEDSSNFK	2	1005.45	612.31	60	30
GRP	Gastrin-releasing peptide	ALGNQQPSWDSEDSSNFK	2	1005.45	913.39	60	42
GRP	Gastrin-releasing peptide	ALGNQQPSWDSEDSSNFK	2	1005.45	1028.42	60	34
GRP	Gastrin-releasing peptide	ALGNQQPSWDSEDSSNFK	2	1005.45	1398.58	60	34
GRP	Gastrin-releasing peptide	ALGNQQPSWDSEDSSNFK	2	1009.45	590.302	60	42
GRP	Gastrin-releasing peptide	ALGNQQPSWDSEDSSNFK	2	1009.45	612.31	60	30
GRP	Gastrin-releasing peptide	ALGNQQPSWDSEDSSNFK	2	1009.45	921.404	60	42
GRP	Gastrin-releasing peptide	ALGNQQPSWDSEDSSNFK	2	1009.45	1036.43	60	34
GRP	Gastrin-releasing peptide	ALGNQQPSWDSEDSSNFK	2	1009.45	1406.6	60	34
GINS3	DNA replication complex GINS protein PSF3	IMDSSQNAYNEDTSALVAR	2	1042.98	246.156	50	36
GINS3	DNA replication complex GINS protein PSF3	IMDSSQNAYNEDTSALVAR	2	1042.98	345.224	50	36
GINS3	DNA replication complex GINS protein PSF3	IMDSSQNAYNEDTSALVAR	2	1042.98	717.425	50	44
GINS3	DNA replication complex GINS protein PSF3	IMDSSQNAYNEDTSALVAR	2	1042.98	1075.54	50	42
GINS3	DNA replication complex GINS protein PSF3	IMDSSQNAYNEDTSALVAR	2	1042.98	1238.6	50	40
GINS3	DNA replication complex GINS protein PSF3	IMDSSQNAYNEDTSALVAR	2	1047.99	256.164	50	36
GINS3	DNA replication complex GINS protein PSF3	IMDSSQNAYNEDTSALVAR	2	1047.99	355.233	50	36
GINS3	DNA replication complex GINS protein PSF3	IMDSSQNAYNEDTSALVAR	2	1047.99	727.434	50	44
GINS3	DNA replication complex GINS protein PSF3	IMDSSQNAYNEDTSALVAR	2	1047.99	1085.55	50	42
GINS3	DNA replication complex GINS protein PSF3	IMDSSQNAYNEDTSALVAR	2	1047.99	1248.61	50	40
WFDC2	WAP four-disulfide core domain protein 2	EGSCPQVNINFPQLGLCR	2	1045	505.255	55	42
WFDC2	WAP four-disulfide core domain protein 2	EGSCPQVNINFPQLGLCR	2	1045	843.451	55	42
WFDC2	WAP four-disulfide core domain protein 2	EGSCPQVNINFPQLGLCR	2	1045	990.519	55	42
WFDC2	WAP four-disulfide core domain protein 2	EGSCPQVNINFPQLGLCR	2	1045	1104.56	55	40
WFDC2	WAP four-disulfide core domain protein 2	EGSCPQVNINFPQLGLCR	2	1045	1331.69	55	40
WFDC2	WAP four-disulfide core domain protein 2	EGSCPQVNINFPQLGLCR	2	1050.01	515.263	55	42
WFDC2	WAP four-disulfide core domain protein 2	EGSCPQVNINFPQLGLCR	2	1050.01	853.459	55	42
WFDC2	WAP four-disulfide core domain protein 2	EGSCPQVNINFPQLGLCR	2	1050.01	1000.53	55	42
WFDC2	WAP four-disulfide core domain protein 2	EGSCPQVNINFPQLGLCR	2	1050.01	1114.57	55	40
WFDC2	WAP four-disulfide core domain protein 2	EGSCPQVNINFPQLGLCR	2	1050.01	1341.7	55	40
CXCL10	C-X-C motif chemokine 10	CLNPESK	2	424.202	274.122	40	15
CXCL10	C-X-C motif chemokine 10	CLNPESK	2	424.202	388.165	40	13
CXCL10	C-X-C motif chemokine 10	CLNPESK	2	424.202	460.24	40	15
CXCL10	C-X-C motif chemokine 10	CLNPESK	2	424.202	574.283	40	15
CXCL10	C-X-C motif chemokine 10	CLNPESK	2	424.202	687.367	40	15
CXCL10	C-X-C motif chemokine 10	CLNPESK	2	428.21	274.122	40	15
CXCL10	C-X-C motif chemokine 10	CLNPESK	2	428.21	388.165	40	13
CXCL10	C-X-C motif chemokine 10	CLNPESK	2	428.21	468.254	40	15
CXCL10	C-X-C motif chemokine 10	CLNPESK	2	428.21	582.297	40	15
CXCL10	C-X-C motif chemokine 10	CLNPESK	2	428.21	695.381	40	15
EPCAM	Epithelial cell adhesion molecule	EKPYDSK	2	433.716	234.145	35	15
EPCAM	Epithelial cell adhesion molecule	EKPYDSK	2	433.716	349.172	35	21
EPCAM	Epithelial cell adhesion molecule	EKPYDSK	2	433.716	512.235	35	21
EPCAM	Epithelial cell adhesion molecule	EKPYDSK	2	433.716	609.288	35	17
EPCAM	Epithelial cell adhesion molecule	EKPYDSK	2	433.716	633.288	35	13
EPCAM	Epithelial cell adhesion molecule	EKPYDSK	2	437.723	242.159	35	15
EPCAM	Epithelial cell adhesion molecule	EKPYDSK	2	437.723	357.186	35	21
EPCAM	Epithelial cell adhesion molecule	EKPYDSK	2	437.723	520.249	35	21
EPCAM	Epithelial cell adhesion molecule	EKPYDSK	2	437.723	617.302	35	17
EPCAM	Epithelial cell adhesion molecule	EKPYDSK	2	437.723	633.288	35	13
GSN	Gelsolin	TGAQELLR	2	444.251	159.076	30	19
GSN	Gelsolin	TGAQELLR	2	444.251	530.33	30	17
GSN	Gelsolin	TGAQELLR	2	444.251	658.388	30	17
GSN	Gelsolin	TGAQELLR	2	444.251	729.425	30	17
GSN	Gelsolin	TGAQELLR	2	444.251	786.447	30	19
GSN	Gelsolin	TGAQELLR	2	449.255	159.076	30	19
GSN	Gelsolin	TGAQELLR	2	449.255	540.338	30	17
GSN	Gelsolin	TGAQELLR	2	449.255	668.396	30	17
GSN	Gelsolin	TGAQELLR	2	449.255	739.434	30	17
GSN	Gelsolin	TGAQELLR	2	449.255	796.455	30	19
SPB3	Serpin B3	STDAYELK	2	463.727	189.087	35	14
SPB3	Serpin B3	STDAYELK	2	463.727	260.197	35	22
SPB3	Serpin B3	STDAYELK	2	463.727	552.303	35	16
SPB3	Serpin B3	STDAYELK	2	463.727	623.34	35	18
SPB3	Serpin B3	STDAYELK	2	463.727	738.367	35	16
SPB3	Serpin B3	STDAYELK	2	467.734	189.087	35	14
SPB3	Serpin B3	STDAYELK	2	467.734	268.211	35	22
SPB3	Serpin B3	STDAYELK	2	467.734	560.317	35	16
SPB3	Serpin B3	STDAYELK	2	467.734	631.354	35	18
SPB3	Serpin B3	STDAYELK	2	467.734	746.381	35	16
LDHA	L-lactate dehydrogenase A chain	FIIPNVVK	2	465.295	261.16	30	14
LDHA	L-lactate dehydrogenase A chain	FIIPNVVK	2	465.295	335.218	30	16
LDHA	L-lactate dehydrogenase A chain	FIIPNVVK	2	465.295	374.244	30	12
LDHA	L-lactate dehydrogenase A chain	FIIPNVVK	2	465.295	556.345	30	16
LDHA	L-lactate dehydrogenase A chain	FIIPNVVK	2	465.295	669.429	30	16
LDHA	L-lactate dehydrogenase A chain	FIIPNVVK	2	469.302	261.16	30	14
LDHA	L-lactate dehydrogenase A chain	FIIPNVVK	2	469.302	339.225	30	16
LDHA	L-lactate dehydrogenase A chain	FIIPNVVK	2	469.302	374.244	30	12
LDHA	L-lactate dehydrogenase A chain	FIIPNVVK	2	469.302	564.36	30	16
LDHA	L-lactate dehydrogenase A chain	FIIPNVVK	2	469.302	677.444	30	16
GRP	Gastrin-releasing peptide	NHQPPQPK	2	473.249	244.166	40	16
GRP	Gastrin-releasing peptide	NHQPPQPK	2	473.249	252.109	40	16
GRP	Gastrin-releasing peptide	NHQPPQPK	2	473.249	380.168	40	16
GRP	Gastrin-releasing peptide	NHQPPQPK	2	473.249	469.277	40	16
GRP	Gastrin-releasing peptide	NHQPPQPK	2	473.249	477.221	40	16
GRP	Gastrin-releasing peptide	NHQPPQPK	2	473.249	566.33	40	16
GRP	Gastrin-releasing peptide	NHQPPQPK	2	473.249	694.388	40	16
GRP	Gastrin-releasing peptide	NHQPPQPK	2	477.256	252.109	40	16
GRP	Gastrin-releasing peptide	NHQPPQPK	2	477.256	252.18	40	16
GRP	Gastrin-releasing peptide	NHQPPQPK	2	477.256	380.168	40	16
GRP	Gastrin-releasing peptide	NHQPPQPK	2	477.256	477.221	40	16
GRP	Gastrin-releasing peptide	NHQPPQPK	2	477.256	477.291	40	16
GRP	Gastrin-releasing peptide	NHQPPQPK	2	477.256	574.344	40	16
GRP	Gastrin-releasing peptide	NHQPPQPK	2	477.256	702.402	40	16
GINS3	DNA replication complex GINS protein PSF3	LGAFFLER	2	476.766	171.113	30	19
GINS3	DNA replication complex GINS protein PSF3	LGAFFLER	2	476.766	564.314	30	17
GINS3	DNA replication complex GINS protein PSF3	LGAFFLER	2	476.766	711.382	30	17
GINS3	DNA replication complex GINS protein PSF3	LGAFFLER	2	476.766	782.42	30	17
GINS3	DNA replication complex GINS protein PSF3	LGAFFLER	2	476.766	839.441	30	19
GINS3	DNA replication complex GINS protein PSF3	LGAFFLER	2	481.77	171.113	30	19
GINS3	DNA replication complex GINS protein PSF3	LGAFFLER	2	481.77	574.322	30	17
GINS3	DNA replication complex GINS protein PSF3	LGAFFLER	2	481.77	721.391	30	17
GINS3	DNA replication complex GINS protein PSF3	LGAFFLER	2	481.77	792.428	30	17
GINS3	DNA replication complex GINS protein PSF3	LGAFFLER	2	481.77	849.449	30	19
IL33	Interleukin-33	EHSVELHK	2	489.754	267.109	35	21
IL33	Interleukin-33	EHSVELHK	2	489.754	284.172	35	23
IL33	Interleukin-33	EHSVELHK	2	489.754	425.233	35	19
IL33	Interleukin-33	EHSVELHK	2	489.754	526.298	35	19
IL33	Interleukin-33	EHSVELHK	2	489.754	712.399	35	19
IL33	Interleukin-33	EHSVELHK	2	493.761	267.109	35	21
IL33	Interleukin-33	EHSVELHK	2	493.761	292.186	35	23
IL33	Interleukin-33	EHSVELHK	2	493.761	429.24	35	19
IL33	Interleukin-33	EHSVELHK	2	493.761	534.313	35	19
IL33	Interleukin-33	EHSVELHK	2	493.761	720.413	35	19
LDHA	L-lactate dehydrogenase A chain	DYNVTANSK	2	506.241	279.098	35	14
LDHA	L-lactate dehydrogenase A chain	DYNVTANSK	2	506.241	393.14	35	16
LDHA	L-lactate dehydrogenase A chain	DYNVTANSK	2	506.241	492.209	35	12
LDHA	L-lactate dehydrogenase A chain	DYNVTANSK	2	506.241	520.273	35	16
LDHA	L-lactate dehydrogenase A chain	DYNVTANSK	2	506.241	733.384	35	16
LDHA	L-lactate dehydrogenase A chain	DYNVTANSK	2	510.248	279.098	35	14
LDHA	L-lactate dehydrogenase A chain	DYNVTANSK	2	510.248	393.14	35	16
LDHA	L-lactate dehydrogenase A chain	DYNVTANSK	2	510.248	492.209	35	12
LDHA	L-lactate dehydrogenase A chain	DYNVTANSK	2	510.248	528.287	35	16
LDHA	L-lactate dehydrogenase A chain	DYNVTANSK	2	510.248	741.398	35	16
C9	Complement component C9	TEHYEEQIEAFK	3	508.572	365.218	30	19
C9	Complement component C9	TEHYEEQIEAFK	3	508.572	368.156	30	25
C9	Complement component C9	TEHYEEQIEAFK	3	508.572	459.185	30	13
C9	Complement component C9	TEHYEEQIEAFK	3	508.572	494.261	30	15
C9	Complement component C9	TEHYEEQIEAFK	3	508.572	607.345	30	15
C9	Complement component C9	TEHYEEQIEAFK	3	511.243	368.156	30	25
C9	Complement component C9	TEHYEEQIEAFK	3	511.243	373.233	30	19
C9	Complement component C9	TEHYEEQIEAFK	3	511.243	459.185	30	13
C9	Complement component C9	TEHYEEQIEAFK	3	511.243	502.275	30	15
C9	Complement component C9	TEHYEEQIEAFK	3	511.243	615.359	30	15
IL33	Interleukin-33	TDPGVFIGVK	2	516.79	217.082	30	14
IL33	Interleukin-33	TDPGVFIGVK	2	516.79	246.181	30	28
IL33	Interleukin-33	TDPGVFIGVK	2	516.79	408.752	30	16
IL33	Interleukin-33	TDPGVFIGVK	2	516.79	719.445	30	24
IL33	Interleukin-33	TDPGVFIGVK	2	516.79	816.498	30	16
IL33	Interleukin-33	TDPGVFIGVK	2	520.797	217.082	30	14
IL33	Interleukin-33	TDPGVFIGVK	2	520.797	254.195	30	28
IL33	Interleukin-33	TDPGVFIGVK	2	520.797	412.76	30	16
IL33	Interleukin-33	TDPGVFIGVK	2	520.797	727.459	30	24
IL33	Interleukin-33	TDPGVFIGVK	2	520.797	824.512	30	16
TNFRSF6B	Tumor necrosis factor receptor superfamily member 6B	VPGAEECER	2	523.732	474.198	35	20
TNFRSF6B	Tumor necrosis factor receptor superfamily member 6B	VPGAEECER	2	523.732	593.235	35	26
TNFRSF6B	Tumor necrosis factor receptor superfamily member 6B	VPGAEECER	2	523.732	722.277	35	24
TNFRSF6B	Tumor necrosis factor receptor superfamily member 6B	VPGAEECER	2	523.732	793.314	35	24
TNFRSF6B	Tumor necrosis factor receptor superfamily member 6B	VPGAEECER	2	523.732	850.336	35	24
TNFRSF6B	Tumor necrosis factor receptor superfamily member 6B	VPGAEECER	2	528.736	479.202	35	20
TNFRSF6B	Tumor necrosis factor receptor superfamily member 6B	VPGAEECER	2	528.736	603.243	35	26
TNFRSF6B	Tumor necrosis factor receptor superfamily member 6B	VPGAEECER	2	528.736	732.286	35	24
TNFRSF6B	Tumor necrosis factor receptor superfamily member 6B	VPGAEECER	2	528.736	803.323	35	24
TNFRSF6B	Tumor necrosis factor receptor superfamily member 6B	VPGAEECER	2	528.736	860.344	35	24
LDHC	L-lactate dehydrogenase C chain	SAETLWNIQK	2	595.314	159.076	35	29
LDHC	L-lactate dehydrogenase C chain	SAETLWNIQK	2	595.314	502.251	35	17
LDHC	L-lactate dehydrogenase C chain	SAETLWNIQK	2	595.314	502.298	35	17
LDHC	L-lactate dehydrogenase C chain	SAETLWNIQK	2	595.314	688.378	35	19
LDHC	L-lactate dehydrogenase C chain	SAETLWNIQK	2	595.314	902.509	35	21
LDHC	L-lactate dehydrogenase C chain	SAETLWNIQK	2	599.321	159.076	35	29
LDHC	L-lactate dehydrogenase C chain	SAETLWNIQK	2	599.321	502.251	35	17
LDHC	L-lactate dehydrogenase C chain	SAETLWNIQK	2	599.321	510.313	35	17
LDHC	L-lactate dehydrogenase C chain	SAETLWNIQK	2	599.321	696.392	35	19
LDHC	L-lactate dehydrogenase C chain	SAETLWNIQK	2	599.321	910.524	35	21
SERPINA4	Kallistatin	IAPANADFAFR	2	596.809	504.748	35	13
SERPINA4	Kallistatin	IAPANADFAFR	2	596.809	540.267	35	19
SERPINA4	Kallistatin	IAPANADFAFR	2	596.809	540.293	35	29
SERPINA4	Kallistatin	IAPANADFAFR	2	596.809	840.4	35	25
SERPINA4	Kallistatin	IAPANADFAFR	2	596.809	911.437	35	27
SERPINA4	Kallistatin	IAPANADFAFR	2	601.813	509.753	35	13
SERPINA4	Kallistatin	IAPANADFAFR	2	601.813	545.271	35	19
SERPINA4	Kallistatin	IAPANADFAFR	2	601.813	550.301	35	29
SERPINA4	Kallistatin	IAPANADFAFR	2	601.813	850.408	35	25
SERPINA4	Kallistatin	IAPANADFAFR	2	601.813	921.445	35	27
SERPINA4	Kallistatin	LFHTNFYDTVGTIQLINDHVK	4	619.572	619.349	35	15
SERPINA4	Kallistatin	LFHTNFYDTVGTIQLINDHVK	4	619.572	668.883	35	15
SERPINA4	Kallistatin	LFHTNFYDTVGTIQLINDHVK	4	619.572	719.407	35	15
SERPINA4	Kallistatin	LFHTNFYDTVGTIQLINDHVK	4	619.572	760.378	35	17
SERPINA4	Kallistatin	LFHTNFYDTVGTIQLINDHVK	4	619.572	776.92	35	15
SERPINA4	Kallistatin	LFHTNFYDTVGTIQLINDHVK	4	621.576	623.356	35	15
SERPINA4	Kallistatin	LFHTNFYDTVGTIQLINDHVK	4	621.576	672.89	35	15
SERPINA4	Kallistatin	LFHTNFYDTVGTIQLINDHVK	4	621.576	723.414	35	15
SERPINA4	Kallistatin	LFHTNFYDTVGTIQLINDHVK	4	621.576	760.378	35	17
SERPINA4	Kallistatin	LFHTNFYDTVGTIQLINDHVK	4	621.576	780.927	35	15
SPB3	Serpin B3	QYTSFHFASLEDVQAK	3	624.304	560.304	40	21
SPB3	Serpin B3	QYTSFHFASLEDVQAK	3	624.304	622.817	40	11
SPB3	Serpin B3	QYTSFHFASLEDVQAK	3	624.304	689.346	40	19
SPB3	Serpin B3	QYTSFHFASLEDVQAK	3	624.304	739.867	40	17
SPB3	Serpin B3	QYTSFHFASLEDVQAK	3	624.304	790.391	40	19
SPB3	Serpin B3	QYTSFHFASLEDVQAK	3	626.975	568.318	40	21
SPB3	Serpin B3	QYTSFHFASLEDVQAK	3	626.975	626.824	40	11
SPB3	Serpin B3	QYTSFHFASLEDVQAK	3	626.975	697.361	40	19
SPB3	Serpin B3	QYTSFHFASLEDVQAK	3	626.975	743.874	40	17
SPB3	Serpin B3	QYTSFHFASLEDVQAK	3	626.975	794.398	40	19
GSN	Gelsolin	HVVPNEVVVQR	2	638.362	237.135	45	25
GSN	Gelsolin	HVVPNEVVVQR	2	638.362	336.203	45	23
GSN	Gelsolin	HVVPNEVVVQR	2	638.362	600.383	45	31
GSN	Gelsolin	HVVPNEVVVQR	2	638.362	940.521	45	25
GSN	Gelsolin	HVVPNEVVVQR	2	638.362	1039.59	45	25
GSN	Gelsolin	HVVPNEVVVQR	2	643.366	237.135	45	25
GSN	Gelsolin	HVVPNEVVVQR	2	643.366	336.203	45	23
GSN	Gelsolin	HVVPNEVVVQR	2	643.366	610.391	45	31
GSN	Gelsolin	HVVPNEVVVQR	2	643.366	950.529	45	25
GSN	Gelsolin	HVVPNEVVVQR	2	643.366	1049.6	45	25
MSLN	Mesothelin	GLLPVLGQPIIR	2	638.411	496.816	35	17
MSLN	Mesothelin	GLLPVLGQPIIR	2	638.411	498.34	35	27
MSLN	Mesothelin	GLLPVLGQPIIR	2	638.411	683.42	35	25
MSLN	Mesothelin	GLLPVLGQPIIR	2	638.411	796.504	35	27
MSLN	Mesothelin	GLLPVLGQPIIR	2	638.411	992.625	35	25
MSLN	Mesothelin	GLLPVLGQPIIR	2	643.415	501.82	35	17
MSLN	Mesothelin	GLLPVLGQPIIR	2	643.415	508.348	35	27
MSLN	Mesothelin	GLLPVLGQPIIR	2	643.415	693.428	35	25
MSLN	Mesothelin	GLLPVLGQPIIR	2	643.415	806.512	35	27
MSLN	Mesothelin	GLLPVLGQPIIR	2	643.415	1002.63	35	25
EPCAM	Epithelial cell adhesion molecule	QCQCTSVGAQNTVICSK	3	647.626	394.175	40	16
EPCAM	Epithelial cell adhesion molecule	QCQCTSVGAQNTVICSK	3	647.626	507.26	40	18
EPCAM	Epithelial cell adhesion molecule	QCQCTSVGAQNTVICSK	3	647.626	606.328	40	18
EPCAM	Epithelial cell adhesion molecule	QCQCTSVGAQNTVICSK	3	647.626	668.274	40	16
EPCAM	Epithelial cell adhesion molecule	QCQCTSVGAQNTVICSK	3	647.626	821.419	40	20
EPCAM	Epithelial cell adhesion molecule	QCQCTSVGAQNTVICSK	3	650.297	402.19	40	16
EPCAM	Epithelial cell adhesion molecule	QCQCTSVGAQNTVICSK	3	650.297	515.274	40	18
EPCAM	Epithelial cell adhesion molecule	QCQCTSVGAQNTVICSK	3	650.297	614.342	40	18
EPCAM	Epithelial cell adhesion molecule	QCQCTSVGAQNTVICSK	3	650.297	668.274	40	16
EPCAM	Epithelial cell adhesion molecule	QCQCTSVGAQNTVICSK	3	650.297	829.433	40	20
TNFRSF6B	Tumor necrosis factor receptor superfamily member 6B	LVCAQCPPGTFVQRPCR	3	682.666	657.84	35	25
TNFRSF6B	Tumor necrosis factor receptor superfamily member 6B	LVCAQCPPGTFVQRPCR	3	682.666	737.856	35	23
TNFRSF6B	Tumor necrosis factor receptor superfamily member 6B	LVCAQCPPGTFVQRPCR	3	682.666	801.885	35	23
TNFRSF6B	Tumor necrosis factor receptor superfamily member 6B	LVCAQCPPGTFVQRPCR	3	682.666	837.404	35	23
TNFRSF6B	Tumor necrosis factor receptor superfamily member 6B	LVCAQCPPGTFVQRPCR	3	682.666	917.419	35	23
TNFRSF6B	Tumor necrosis factor receptor superfamily member 6B	LVCAQCPPGTFVQRPCR	3	686.002	662.845	35	25
TNFRSF6B	Tumor necrosis factor receptor superfamily member 6B	LVCAQCPPGTFVQRPCR	3	686.002	742.86	35	23
TNFRSF6B	Tumor necrosis factor receptor superfamily member 6B	LVCAQCPPGTFVQRPCR	3	686.002	806.889	35	23
TNFRSF6B	Tumor necrosis factor receptor superfamily member 6B	LVCAQCPPGTFVQRPCR	3	686.002	842.408	35	23
TNFRSF6B	Tumor necrosis factor receptor superfamily member 6B	LVCAQCPPGTFVQRPCR	3	686.002	922.423	35	23
CXCL10	C-X-C motif chemokine 10	LEIIPASQFCPR	2	715.877	243.134	40	33
CXCL10	C-X-C motif chemokine 10	LEIIPASQFCPR	2	715.877	356.218	40	23
CXCL10	C-X-C motif chemokine 10	LEIIPASQFCPR	2	715.877	469.302	40	19
CXCL10	C-X-C motif chemokine 10	LEIIPASQFCPR	2	715.877	794.361	40	35
CXCL10	C-X-C motif chemokine 10	LEIIPASQFCPR	2	715.877	962.451	40	25
CXCL10	C-X-C motif chemokine 10	LEIIPASQFCPR	2	720.881	243.134	40	33
CXCL10	C-X-C motif chemokine 10	LEIIPASQFCPR	2	720.881	356.218	40	23
CXCL10	C-X-C motif chemokine 10	LEIIPASQFCPR	2	720.881	469.302	40	19
CXCL10	C-X-C motif chemokine 10	LEIIPASQFCPR	2	720.881	804.37	40	35
CXCL10	C-X-C motif chemokine 10	LEIIPASQFCPR	2	720.881	972.46	40	25
GINS3	DNA replication complex GINS protein PSF3	SAGAETDNAVPQGSK	2	716.339	216.098	40	35
GINS3	DNA replication complex GINS protein PSF3	SAGAETDNAVPQGSK	2	716.339	516.278	40	25
GINS3	DNA replication complex GINS protein PSF3	SAGAETDNAVPQGSK	2	716.339	615.346	40	27
GINS3	DNA replication complex GINS protein PSF3	SAGAETDNAVPQGSK	2	716.339	916.401	40	19
GINS3	DNA replication complex GINS protein PSF3	SAGAETDNAVPQGSK	2	716.339	1016.5	40	25
GINS3	DNA replication complex GINS protein PSF3	SAGAETDNAVPQGSK	2	720.346	216.098	40	35
GINS3	DNA replication complex GINS protein PSF3	SAGAETDNAVPQGSK	2	720.346	524.292	40	25
GINS3	DNA replication complex GINS protein PSF3	SAGAETDNAVPQGSK	2	720.346	623.36	40	27
GINS3	DNA replication complex GINS protein PSF3	SAGAETDNAVPQGSK	2	720.346	916.401	40	19
GINS3	DNA replication complex GINS protein PSF3	SAGAETDNAVPQGSK	2	720.346	1024.51	40	25
C9	Complement component C9	AIEDYINEFSVR	2	728.359	185.128	40	26
C9	Complement component C9	AIEDYINEFSVR	2	728.359	361.219	40	20
C9	Complement component C9	AIEDYINEFSVR	2	728.359	751.373	40	24
C9	Complement component C9	AIEDYINEFSVR	2	728.359	864.457	40	28
C9	Complement component C9	AIEDYINEFSVR	2	728.359	1142.55	40	28
C9	Complement component C9	AIEDYINEFSVR	2	733.364	185.129	40	26
C9	Complement component C9	AIEDYINEFSVR	2	733.364	371.228	40	20
C9	Complement component C9	AIEDYINEFSVR	2	733.364	761.382	40	24
C9	Complement component C9	AIEDYINEFSVR	2	733.364	874.466	40	28
C9	Complement component C9	AIEDYINEFSVR	2	733.364	1152.56	40	28
IFNG	Interferon gamma	YFNAGHSDVADNGTLFLGILK	3	751.383	430.302	50	32
IFNG	Interferon gamma	YFNAGHSDVADNGTLFLGILK	3	751.383	543.386	50	30
IFNG	Interferon gamma	YFNAGHSDVADNGTLFLGILK	3	751.383	589.249	50	20
IFNG	Interferon gamma	YFNAGHSDVADNGTLFLGILK	3	751.383	690.455	50	26
IFNG	Interferon gamma	YFNAGHSDVADNGTLFLGILK	3	751.383	803.539	50	24
IFNG	Interferon gamma	YFNAGHSDVADNGTLFLGILK	3	754.054	438.317	50	32
IFNG	Interferon gamma	YFNAGHSDVADNGTLFLGILK	3	754.054	551.401	50	30
IFNG	Interferon gamma	YFNAGHSDVADNGTLFLGILK	3	754.054	589.249	50	20
IFNG	Interferon gamma	YFNAGHSDVADNGTLFLGILK	3	754.054	698.469	50	26
IFNG	Interferon gamma	YFNAGHSDVADNGTLFLGILK	3	754.054	811.553	50	24
IFNG	Interferon gamma	LTNYSVTDLNVQR	2	761.897	516.289	40	25
IFNG	Interferon gamma	LTNYSVTDLNVQR	2	761.897	629.373	40	35
IFNG	Interferon gamma	LTNYSVTDLNVQR	2	761.897	845.448	40	27
IFNG	Interferon gamma	LTNYSVTDLNVQR	2	761.897	944.516	40	29
IFNG	Interferon gamma	LTNYSVTDLNVQR	2	761.897	1031.55	40	27
IFNG	Interferon gamma	LTNYSVTDLNVQR	2	766.901	526.297	40	25
IFNG	Interferon gamma	LTNYSVTDLNVQR	2	766.901	639.381	40	35
IFNG	Interferon gamma	LTNYSVTDLNVQR	2	766.901	855.456	40	27
IFNG	Interferon gamma	LTNYSVTDLNVQR	2	766.901	954.524	40	29
IFNG	Interferon gamma	LTNYSVTDLNVQR	2	766.901	1041.56	40	27
WARS	Tryptophan--tRNA ligase, cytoplasmic	ISFPAIQAAPSFSNSFPQIFR	3	775.739	330.695	45	21
WARS	Tryptophan--tRNA ligase, cytoplasmic	ISFPAIQAAPSFSNSFPQIFR	3	775.739	660.383	45	25
WARS	Tryptophan--tRNA ligase, cytoplasmic	ISFPAIQAAPSFSNSFPQIFR	3	775.739	713.859	45	19
WARS	Tryptophan--tRNA ligase, cytoplasmic	ISFPAIQAAPSFSNSFPQIFR	3	775.739	749.378	45	17
WARS	Tryptophan--tRNA ligase, cytoplasmic	ISFPAIQAAPSFSNSFPQIFR	3	775.739	848.926	45	17
WARS	Tryptophan--tRNA ligase, cytoplasmic	ISFPAIQAAPSFSNSFPQIFR	3	779.075	335.699	45	21
WARS	Tryptophan--tRNA ligase, cytoplasmic	ISFPAIQAAPSFSNSFPQIFR	3	779.075	670.391	45	25
WARS	Tryptophan--tRNA ligase, cytoplasmic	ISFPAIQAAPSFSNSFPQIFR	3	779.075	718.864	45	19
WARS	Tryptophan--tRNA ligase, cytoplasmic	ISFPAIQAAPSFSNSFPQIFR	3	779.075	754.382	45	17
WARS	Tryptophan--tRNA ligase, cytoplasmic	ISFPAIQAAPSFSNSFPQIFR	3	779.075	853.93	45	17
LDHB	L-lactate dehydrogenase B chain	SLADELALVDVLEDK	2	815.433	201.123	45	31
LDHB	L-lactate dehydrogenase B chain	SLADELALVDVLEDK	2	815.433	718.362	45	23
LDHB	L-lactate dehydrogenase B chain	SLADELALVDVLEDK	2	815.433	817.43	45	23
LDHB	L-lactate dehydrogenase B chain	SLADELALVDVLEDK	2	815.433	930.514	45	25
LDHB	L-lactate dehydrogenase B chain	SLADELALVDVLEDK	2	815.433	1001.55	45	27
LDHB	L-lactate dehydrogenase B chain	SLADELALVDVLEDK	2	819.44	201.123	45	31
LDHB	L-lactate dehydrogenase B chain	SLADELALVDVLEDK	2	819.44	726.376	45	23
LDHB	L-lactate dehydrogenase B chain	SLADELALVDVLEDK	2	819.44	825.444	45	23
LDHB	L-lactate dehydrogenase B chain	SLADELALVDVLEDK	2	819.44	938.528	45	25
LDHB	L-lactate dehydrogenase B chain	SLADELALVDVLEDK	2	819.44	1009.57	45	27
CXCL10	C-X-C motif chemokine 10	CTCISISNQPVNPR	2	823.393	272.172	45	27
CXCL10	C-X-C motif chemokine 10	CTCISISNQPVNPR	2	823.393	386.215	45	23
CXCL10	C-X-C motif chemokine 10	CTCISISNQPVNPR	2	823.393	582.336	45	31
CXCL10	C-X-C motif chemokine 10	CTCISISNQPVNPR	2	823.393	911.469	45	31
CXCL10	C-X-C motif chemokine 10	CTCISISNQPVNPR	2	823.393	1111.59	45	35
CXCL10	C-X-C motif chemokine 10	CTCISISNQPVNPR	2	828.397	282.18	45	27
CXCL10	C-X-C motif chemokine 10	CTCISISNQPVNPR	2	828.397	396.223	45	23
CXCL10	C-X-C motif chemokine 10	CTCISISNQPVNPR	2	828.397	592.344	45	31
CXCL10	C-X-C motif chemokine 10	CTCISISNQPVNPR	2	828.397	921.478	45	31
CXCL10	C-X-C motif chemokine 10	CTCISISNQPVNPR	2	828.397	1121.59	45	35
WFDC2	WAP four-disulfide core domain protein 2	DQCQVDSQCPGQMK	2	Fvelh	560.286	45	40
WFDC2	WAP four-disulfide core domain protein 2	DQCQVDSQCPGQMK	2	840.842	631.25	45	24
WFDC2	WAP four-disulfide core domain protein 2	DQCQVDSQCPGQMK	2	840.842	1050.43	45	30
WFDC2	WAP four-disulfide core domain protein 2	DQCQVDSQCPGQMK	2	840.842	1121.4	45	22
WFDC2	WAP four-disulfide core domain protein 2	DQCQVDSQCPGQMK	2	840.842	1149.5	45	32
WFDC2	WAP four-disulfide core domain protein 2	DQCQVDSQCPGQMK	2	844.85	568.3	45	40
WFDC2	WAP four-disulfide core domain protein 2	DQCQVDSQCPGQMK	2	844.85	631.25	45	24
WFDC2	WAP four-disulfide core domain protein 2	DQCQVDSQCPGQMK	2	844.85	1058.45	45	30
WFDC2	WAP four-disulfide core domain protein 2	DQCQVDSQCPGQMK	2	844.85	1121.4	45	22
WFDC2	WAP four-disulfide core domain protein 2	DQCQVDSQCPGQMK	2	844.85	1157.52	45	32
SERPINA4	Kallistatin	FSISGSYVLDQILPR	2	847.959	272.172	50	24
SERPINA4	Kallistatin	FSISGSYVLDQILPR	2	847.959	385.256	50	24
SERPINA4	Kallistatin	FSISGSYVLDQILPR	2	847.959	626.398	50	40
SERPINA4	Kallistatin	FSISGSYVLDQILPR	2	847.959	854.509	50	30
SERPINA4	Kallistatin	FSISGSYVLDQILPR	2	847.959	1347.73	50	34
SERPINA4	Kallistatin	FSISGSYVLDQILPR	2	852.963	282.18	50	24
SERPINA4	Kallistatin	FSISGSYVLDQILPR	2	852.963	395.264	50	24
SERPINA4	Kallistatin	FSISGSYVLDQILPR	2	852.963	636.407	50	40
SERPINA4	Kallistatin	FSISGSYVLDQILPR	2	852.963	864.518	50	30
SERPINA4	Kallistatin	FSISGSYVLDQILPR	2	852.963	1357.73	50	34
PRF1	Perforin-1	FVPGAWLAGEGVDVTSLR	2	937.494	575.351	55	44
PRF1	Perforin-1	FVPGAWLAGEGVDVTSLR	2	937.494	814.426	55	28
PRF1	Perforin-1	FVPGAWLAGEGVDVTSLR	2	937.494	846.468	55	36
PRF1	Perforin-1	FVPGAWLAGEGVDVTSLR	2	937.494	1032.53	55	38
PRF1	Perforin-1	FVPGAWLAGEGVDVTSLR	2	937.494	1103.57	55	38
PRF1	Perforin-1	FVPGAWLAGEGVDVTSLR	2	942.498	585.359	55	44
PRF1	Perforin-1	FVPGAWLAGEGVDVTSLR	2	942.498	819.43	55	28
PRF1	Perforin-1	FVPGAWLAGEGVDVTSLR	2	942.498	856.476	55	36
PRF1	Perforin-1	FVPGAWLAGEGVDVTSLR	2	942.498	1042.54	55	38
PRF1	Perforin-1	FVPGAWLAGEGVDVTSLR	2	942.498	1113.58	55	38
SPB4	Serpin B4	QYNSFNFALLEDVQAK	2	943.968	247.106	50	44
SPB4	Serpin B4	QYNSFNFALLEDVQAK	2	943.968	689.346	50	30
SPB4	Serpin B4	QYNSFNFALLEDVQAK	2	943.968	802.431	50	32
SPB4	Serpin B4	QYNSFNFALLEDVQAK	2	943.968	915.515	50	30
SPB4	Serpin B4	QYNSFNFALLEDVQAK	2	943.968	986.552	50	32
SPB4	Serpin B4	QYNSFNFALLEDVQAK	2	947.975	247.106	50	44
SPB4	Serpin B4	QYNSFNFALLEDVQAK	2	947.975	697.361	50	30
SPB4	Serpin B4	QYNSFNFALLEDVQAK	2	947.975	810.445	50	32
SPB4	Serpin B4	QYNSFNFALLEDVQAK	2	947.975	923.529	50	30
SPB4	Serpin B4	QYNSFNFALLEDVQAK	2	947.975	994.566	50	32
EPCAM	Epithelial cell adhesion molecule	TQNDVDIADVAYYFEK	2	945.942	423.224	55	42
EPCAM	Epithelial cell adhesion molecule	TQNDVDIADVAYYFEK	2	945.942	586.287	55	40
EPCAM	Epithelial cell adhesion molecule	TQNDVDIADVAYYFEK	2	945.942	820.388	55	28
EPCAM	Epithelial cell adhesion molecule	TQNDVDIADVAYYFEK	2	945.942	1105.52	55	30
EPCAM	Epithelial cell adhesion molecule	TQNDVDIADVAYYFEK	2	945.942	1333.63	55	30
EPCAM	Epithelial cell adhesion molecule	TQNDVDIADVAYYFEK	2	949.948	431.238	55	42
EPCAM	Epithelial cell adhesion molecule	TQNDVDIADVAYYFEK	2	949.948	594.301	55	40
EPCAM	Epithelial cell adhesion molecule	TQNDVDIADVAYYFEK	2	949.948	828.402	55	28
EPCAM	Epithelial cell adhesion molecule	TQNDVDIADVAYYFEK	2	949.948	1113.53	55	30
EPCAM	Epithelial cell adhesion molecule	TQNDVDIADVAYYFEK	2	949.948	1341.65	55	30
LDHA	L-lactate dehydrogenase A chain	LLIVSNPVDILTYVAWK	2	972.564	227.175	60	45
LDHA	L-lactate dehydrogenase A chain	LLIVSNPVDILTYVAWK	2	972.564	340.26	60	35
LDHA	L-lactate dehydrogenase A chain	LLIVSNPVDILTYVAWK	2	972.564	404.229	60	27
LDHA	L-lactate dehydrogenase A chain	LLIVSNPVDILTYVAWK	2	972.564	1304.72	60	31
LDHA	L-lactate dehydrogenase A chain	LLIVSNPVDILTYVAWK	2	972.564	1505.8	60	31
LDHA	L-lactate dehydrogenase A chain	LLIVSNPVDILTYVAWK	2	976.571	227.175	60	45
LDHA	L-lactate dehydrogenase A chain	LLIVSNPVDILTYVAWK	2	976.571	340.26	60	35
LDHA	L-lactate dehydrogenase A chain	LLIVSNPVDILTYVAWK	2	976.571	412.243	60	27
LDHA	L-lactate dehydrogenase A chain	LLIVSNPVDILTYVAWK	2	976.571	1312.74	60	31
LDHA	L-lactate dehydrogenase A chain	LLIVSNPVDILTYVAWK	2	976.571	1513.81	60	31
SERPINA4	Kallistatin	ATLDVDEAGTEAAAATSFAIK	2	1026.51	401.203	45	41
SERPINA4	Kallistatin	ATLDVDEAGTEAAAATSFAIK	2	1026.51	879.494	45	33
SERPINA4	Kallistatin	ATLDVDEAGTEAAAATSFAIK	2	1026.51	950.531	45	31
SERPINA4	Kallistatin	ATLDVDEAGTEAAAATSFAIK	2	1026.51	1237.64	45	35
SERPINA4	Kallistatin	ATLDVDEAGTEAAAATSFAIK	2	1026.51	1308.68	45	35
SERPINA4	Kallistatin	ATLDVDEAGTEAAAATSFAIK	2	1030.52	401.203	45	41
SERPINA4	Kallistatin	ATLDVDEAGTEAAAATSFAIK	2	1030.52	887.508	45	33
SERPINA4	Kallistatin	ATLDVDEAGTEAAAATSFAIK	2	1030.52	958.545	45	31
SERPINA4	Kallistatin	ATLDVDEAGTEAAAATSFAIK	2	1030.52	1245.66	45	35
SERPINA4	Kallistatin	ATLDVDEAGTEAAAATSFAIK	2	1030.52	1316.69	45	35
MSLN	Mesothelin	LLGPHVEGLK	3	354.882	227.175	25	11
MSLN	Mesothelin	LLGPHVEGLK	3	354.882	341.698	25	13
MSLN	Mesothelin	LLGPHVEGLK	3	354.882	390.224	25	15
MSLN	Mesothelin	LLGPHVEGLK	3	354.882	418.735	25	11
MSLN	Mesothelin	LLGPHVEGLK	3	354.882	475.277	25	11
MSLN	Mesothelin	LLGPHVEGLK	3	357.553	227.175	25	11
MSLN	Mesothelin	LLGPHVEGLK	3	357.553	345.705	25	13
MSLN	Mesothelin	LLGPHVEGLK	3	357.553	394.231	25	15
MSLN	Mesothelin	LLGPHVEGLK	3	357.553	422.742	25	11
MSLN	Mesothelin	LLGPHVEGLK	3	357.553	479.284	25	11
SERPINA4	Kallistatin	VGSALFLSHNLK	3	429.247	565.322	30	12
SERPINA4	Kallistatin	VGSALFLSHNLK	3	429.247	593.833	30	12
SERPINA4	Kallistatin	VGSALFLSHNLK	3	429.247	598.331	30	16
SERPINA4	Kallistatin	VGSALFLSHNLK	3	429.247	711.415	30	18
SERPINA4	Kallistatin	VGSALFLSHNLK	3	429.247	858.483	30	18
SERPINA4	Kallistatin	VGSALFLSHNLK	3	431.918	569.329	30	12
SERPINA4	Kallistatin	VGSALFLSHNLK	3	431.918	597.84	30	12
SERPINA4	Kallistatin	VGSALFLSHNLK	3	431.918	606.345	30	16
SERPINA4	Kallistatin	VGSALFLSHNLK	3	431.918	719.429	30	18
SERPINA4	Kallistatin	VGSALFLSHNLK	3	431.918	866.497	30	18
PRF1	Perforin-1	LISNYGTHFIR	3	440.907	227.175	30	11
PRF1	Perforin-1	LISNYGTHFIR	3	440.907	447.235	30	17
PRF1	Perforin-1	LISNYGTHFIR	3	440.907	547.773	30	13
PRF1	Perforin-1	LISNYGTHFIR	3	440.907	604.315	30	13
PRF1	Perforin-1	LISNYGTHFIR	3	440.907	730.399	30	19
PRF1	Perforin-1	LISNYGTHFIR	3	444.243	227.175	30	11
PRF1	Perforin-1	LISNYGTHFIR	3	444.243	452.239	30	17
PRF1	Perforin-1	LISNYGTHFIR	3	444.243	552.777	30	13
PRF1	Perforin-1	LISNYGTHFIR	3	444.243	609.319	30	13
PRF1	Perforin-1	LISNYGTHFIR	3	444.243	740.408	30	19
LDHC	L-lactate dehydrogenase C chain	IVIVTAGAR	2	450.287	213.16	30	14
LDHC	L-lactate dehydrogenase C chain	IVIVTAGAR	2	450.287	326.244	30	14
LDHC	L-lactate dehydrogenase C chain	IVIVTAGAR	2	450.287	475.262	30	18
LDHC	L-lactate dehydrogenase C chain	IVIVTAGAR	2	450.287	574.331	30	16
LDHC	L-lactate dehydrogenase C chain	IVIVTAGAR	2	450.287	687.415	30	14
LDHC	L-lactate dehydrogenase C chain	IVIVTAGAR	2	455.291	213.16	30	14
LDHC	L-lactate dehydrogenase C chain	IVIVTAGAR	2	455.291	326.244	30	14
LDHC	L-lactate dehydrogenase C chain	IVIVTAGAR	2	455.291	485.271	30	18
LDHC	L-lactate dehydrogenase C chain	IVIVTAGAR	2	455.291	584.339	30	16
LDHC	L-lactate dehydrogenase C chain	IVIVTAGAR	2	455.291	697.423	30	14
CXCL10	C-X-C motif chemokine 10	VEIIATMK	2	452.762	229.118	40	14
CXCL10	C-X-C motif chemokine 10	VEIIATMK	2	452.762	450.238	40	18
CXCL10	C-X-C motif chemokine 10	VEIIATMK	2	452.762	563.322	40	16
CXCL10	C-X-C motif chemokine 10	VEIIATMK	2	452.762	676.406	40	16
CXCL10	C-X-C motif chemokine 10	VEIIATMK	2	452.762	805.449	40	18
CXCL10	C-X-C motif chemokine 10	VEIIATMK	2	456.769	229.118	40	14
CXCL10	C-X-C motif chemokine 10	VEIIATMK	2	456.769	458.252	40	18
CXCL10	C-X-C motif chemokine 10	VEIIATMK	2	456.769	571.336	40	16
CXCL10	C-X-C motif chemokine 10	VEIIATMK	2	456.769	684.42	40	16
CXCL10	C-X-C motif chemokine 10	VEIIATMK	2	456.769	813.463	40	18
LDHB	L-lactate dehydrogenase B chain	IVVVTAGVR	2	457.295	213.16	30	14
LDHB	L-lactate dehydrogenase B chain	IVVVTAGVR	2	457.295	402.246	30	14
LDHB	L-lactate dehydrogenase B chain	IVVVTAGVR	2	457.295	503.294	30	18
LDHB	L-lactate dehydrogenase B chain	IVVVTAGVR	2	457.295	602.362	30	18
LDHB	L-lactate dehydrogenase B chain	IVVVTAGVR	2	457.295	701.43	30	14
LDHB	L-lactate dehydrogenase B chain	IVVVTAGVR	2	462.299	213.16	30	14
LDHB	L-lactate dehydrogenase B chain	IVVVTAGVR	2	462.299	412.254	30	14
LDHB	L-lactate dehydrogenase B chain	IVVVTAGVR	2	462.299	513.302	30	18
LDHB	L-lactate dehydrogenase B chain	IVVVTAGVR	2	462.299	612.37	30	18
LDHB	L-lactate dehydrogenase B chain	IVVVTAGVR	2	462.299	711.439	30	14
IL33	Interleukin-33	DNHLALIK	2	462.269	347.734	35	18
IL33	Interleukin-33	DNHLALIK	2	462.269	367.136	35	26
IL33	Interleukin-33	DNHLALIK	2	462.269	404.756	35	16
IL33	Interleukin-33	DNHLALIK	2	462.269	551.257	35	22
IL33	Interleukin-33	DNHLALIK	2	462.269	664.341	35	18
IL33	Interleukin-33	DNHLALIK	2	466.276	351.741	35	18
IL33	Interleukin-33	DNHLALIK	2	466.276	367.136	35	26
IL33	Interleukin-33	DNHLALIK	2	466.276	408.763	35	16
IL33	Interleukin-33	DNHLALIK	2	466.276	551.257	35	22
IL33	Interleukin-33	DNHLALIK	2	466.276	664.341	35	18
ADA2	Adenosine deaminase 2	IGHGFALSK	2	465.264	234.145	30	22
ADA2	Adenosine deaminase 2	IGHGFALSK	2	465.264	308.172	30	18
ADA2	Adenosine deaminase 2	IGHGFALSK	2	465.264	380.211	30	18
ADA2	Adenosine deaminase 2	IGHGFALSK	2	465.264	583.299	30	22
ADA2	Adenosine deaminase 2	IGHGFALSK	2	465.264	622.356	30	18
ADA2	Adenosine deaminase 2	IGHGFALSK	2	469.271	242.159	30	22
ADA2	Adenosine deaminase 2	IGHGFALSK	2	469.271	308.172	30	18
ADA2	Adenosine deaminase 2	IGHGFALSK	2	469.271	384.218	30	18
ADA2	Adenosine deaminase 2	IGHGFALSK	2	469.271	583.299	30	22
ADA2	Adenosine deaminase 2	IGHGFALSK	2	469.271	630.37	30	18
ADA2	Adenosine deaminase 2	FVETHPEFIGIK	3	472.922	247.144	30	14
ADA2	Adenosine deaminase 2	FVETHPEFIGIK	3	472.922	470.766	30	18
ADA2	Adenosine deaminase 2	FVETHPEFIGIK	3	472.922	585.811	30	14
ADA2	Adenosine deaminase 2	FVETHPEFIGIK	3	472.922	635.346	30	16
ADA2	Adenosine deaminase 2	FVETHPEFIGIK	3	472.922	803.466	30	18
ADA2	Adenosine deaminase 2	FVETHPEFIGIK	3	475.594	247.144	30	14
ADA2	Adenosine deaminase 2	FVETHPEFIGIK	3	475.594	474.773	30	18
ADA2	Adenosine deaminase 2	FVETHPEFIGIK	3	475.594	589.818	30	14
ADA2	Adenosine deaminase 2	FVETHPEFIGIK	3	475.594	639.353	30	16
ADA2	Adenosine deaminase 2	FVETHPEFIGIK	3	475.594	811.48	30	18
SERPINA4	Kallistatin	LGFTDLFSK	2	514.277	234.145	30	28
SERPINA4	Kallistatin	LGFTDLFSK	2	514.277	429.224	30	16
SERPINA4	Kallistatin	LGFTDLFSK	2	514.277	710.372	30	18
SERPINA4	Kallistatin	LGFTDLFSK	2	514.277	857.44	30	18
SERPINA4	Kallistatin	LGFTDLFSK	2	514.277	914.462	30	20
SERPINA4	Kallistatin	LGFTDLFSK	2	518.284	242.159	30	28
SERPINA4	Kallistatin	LGFTDLFSK	2	518.284	433.231	30	16
SERPINA4	Kallistatin	LGFTDLFSK	2	518.284	718.386	30	18
SERPINA4	Kallistatin	LGFTDLFSK	2	518.284	865.455	30	18
SERPINA4	Kallistatin	LGFTDLFSK	2	518.284	922.476	30	20
PRF1	Perforin-1	ALSQYLTDR	2	533.78	185.128	30	27
PRF1	Perforin-1	ALSQYLTDR	2	533.78	504.278	30	21
PRF1	Perforin-1	ALSQYLTDR	2	533.78	667.341	30	21
PRF1	Perforin-1	ALSQYLTDR	2	533.78	882.432	30	17
PRF1	Perforin-1	ALSQYLTDR	2	533.78	892.441	30	17
PRF1	Perforin-1	ALSQYLTDR	2	538.784	185.129	30	27
PRF1	Perforin-1	ALSQYLTDR	2	538.784	514.286	30	21
PRF1	Perforin-1	ALSQYLTDR	2	538.784	677.349	30	21
PRF1	Perforin-1	ALSQYLTDR	2	538.784	892.44	30	17
PRF1	Perforin-1	ALSQYLTDR	2	538.784	892.441	30	17
LDHC	L-lactate dehydrogenase C chain	SIIPAIVHYSPDCK	3	533.945	201.123	35	14
LDHC	L-lactate dehydrogenase C chain	SIIPAIVHYSPDCK	3	533.945	307.144	35	24
LDHC	L-lactate dehydrogenase C chain	SIIPAIVHYSPDCK	3	533.945	519.223	35	24
LDHC	L-lactate dehydrogenase C chain	SIIPAIVHYSPDCK	3	533.945	643.813	35	14
LDHC	L-lactate dehydrogenase C chain	SIIPAIVHYSPDCK	3	533.945	700.356	35	12
LDHC	L-lactate dehydrogenase C chain	SIIPAIVHYSPDCK	3	536.616	201.123	35	14
LDHC	L-lactate dehydrogenase C chain	SIIPAIVHYSPDCK	3	536.616	315.158	35	24
LDHC	L-lactate dehydrogenase C chain	SIIPAIVHYSPDCK	3	536.616	527.237	35	24
LDHC	L-lactate dehydrogenase C chain	SIIPAIVHYSPDCK	3	536.616	647.821	35	14
LDHC	L-lactate dehydrogenase C chain	SIIPAIVHYSPDCK	3	536.616	704.363	35	12
ADA2	Adenosine deaminase 2	TLIFPPSMHFFQAK	3	555.294	215.139	35	15
ADA2	Adenosine deaminase 2	TLIFPPSMHFFQAK	3	555.294	546.768	35	23
ADA2	Adenosine deaminase 2	TLIFPPSMHFFQAK	3	555.294	595.295	35	19
ADA2	Adenosine deaminase 2	TLIFPPSMHFFQAK	3	555.294	668.829	35	15
ADA2	Adenosine deaminase 2	TLIFPPSMHFFQAK	3	555.294	725.371	35	13
ADA2	Adenosine deaminase 2	TLIFPPSMHFFQAK	3	557.965	215.139	35	15
ADA2	Adenosine deaminase 2	TLIFPPSMHFFQAK	3	557.965	550.775	35	23
ADA2	Adenosine deaminase 2	TLIFPPSMHFFQAK	3	557.965	599.302	35	19
ADA2	Adenosine deaminase 2	TLIFPPSMHFFQAK	3	557.965	672.836	35	15
ADA2	Adenosine deaminase 2	TLIFPPSMHFFQAK	3	557.965	729.378	35	13
LDHA	L-lactate dehydrogenase A chain	SADTLWGIQK	2	559.796	159.076	30	28
LDHA	L-lactate dehydrogenase A chain	SADTLWGIQK	2	559.796	445.277	30	16
LDHA	L-lactate dehydrogenase A chain	SADTLWGIQK	2	559.796	488.235	30	14
LDHA	L-lactate dehydrogenase A chain	SADTLWGIQK	2	559.796	631.356	30	18
LDHA	L-lactate dehydrogenase A chain	SADTLWGIQK	2	559.796	960.515	30	18
LDHA	L-lactate dehydrogenase A chain	SADTLWGIQK	2	563.803	159.076	30	28
LDHA	L-lactate dehydrogenase A chain	SADTLWGIQK	2	563.803	453.291	30	16
LDHA	L-lactate dehydrogenase A chain	SADTLWGIQK	2	563.803	488.235	30	14
LDHA	L-lactate dehydrogenase A chain	SADTLWGIQK	2	563.803	639.37	30	18
LDHA	L-lactate dehydrogenase A chain	SADTLWGIQK	2	563.803	968.529	30	18
LDHA	L-lactate dehydrogenase A chain	VTLTSEEEAR	2	567.785	201.123	35	18
LDHA	L-lactate dehydrogenase A chain	VTLTSEEEAR	2	567.785	467.727	35	18
LDHA	L-lactate dehydrogenase A chain	VTLTSEEEAR	2	567.785	720.316	35	22
LDHA	L-lactate dehydrogenase A chain	VTLTSEEEAR	2	567.785	821.364	35	22
LDHA	L-lactate dehydrogenase A chain	VTLTSEEEAR	2	567.785	934.448	35	20
LDHA	L-lactate dehydrogenase A chain	VTLTSEEEAR	2	572.79	201.123	35	18
LDHA	L-lactate dehydrogenase A chain	VTLTSEEEAR	2	572.79	472.732	35	18
LDHA	L-lactate dehydrogenase A chain	VTLTSEEEAR	2	572.79	730.324	35	22
LDHA	L-lactate dehydrogenase A chain	VTLTSEEEAR	2	572.79	831.372	35	22
LDHA	L-lactate dehydrogenase A chain	VTLTSEEEAR	2	572.79	944.456	35	20
IL33	Interleukin-33	DFWLHANNK	2	572.78	441.733	35	20
IL33	Interleukin-33	DFWLHANNK	2	572.78	446.236	35	22
IL33	Interleukin-33	DFWLHANNK	2	572.78	449.182	35	22
IL33	Interleukin-33	DFWLHANNK	2	572.78	583.295	35	22
IL33	Interleukin-33	DFWLHANNK	2	572.78	696.379	35	22
IL33	Interleukin-33	DFWLHANNK	2	576.787	445.74	35	20
IL33	Interleukin-33	DFWLHANNK	2	576.787	449.182	35	22
IL33	Interleukin-33	DFWLHANNK	2	576.787	454.25	35	22
IL33	Interleukin-33	DFWLHANNK	2	576.787	591.309	35	22
IL33	Interleukin-33	DFWLHANNK	2	576.787	704.393	35	22
C9	Complement component C9	TSNFNAAISLK	2	583.314	189.087	35	19
C9	Complement component C9	TSNFNAAISLK	2	583.314	347.229	35	19
C9	Complement component C9	TSNFNAAISLK	2	583.314	716.43	35	21
C9	Complement component C9	TSNFNAAISLK	2	583.314	863.499	35	21
C9	Complement component C9	TSNFNAAISLK	2	583.314	977.541	35	19
C9	Complement component C9	TSNFNAAISLK	2	587.321	189.087	35	19
C9	Complement component C9	TSNFNAAISLK	2	587.321	355.243	35	19
C9	Complement component C9	TSNFNAAISLK	2	587.321	724.444	35	21
C9	Complement component C9	TSNFNAAISLK	2	587.321	871.513	35	21
C9	Complement component C9	TSNFNAAISLK	2	587.321	985.556	35	19
WARS	Tryptophan--tRNA ligase, cytoplasmic	ALIEVLQPLIAEHQAR	3	601.016	185.128	30	18
WARS	Tryptophan--tRNA ligase, cytoplasmic	ALIEVLQPLIAEHQAR	3	601.016	638.362	30	16
WARS	Tryptophan--tRNA ligase, cytoplasmic	ALIEVLQPLIAEHQAR	3	601.016	687.896	30	18
WARS	Tryptophan--tRNA ligase, cytoplasmic	ALIEVLQPLIAEHQAR	3	601.016	752.418	30	16
WARS	Tryptophan--tRNA ligase, cytoplasmic	ALIEVLQPLIAEHQAR	3	601.016	808.96	30	12
WARS	Tryptophan--tRNA ligase, cytoplasmic	ALIEVLQPLIAEHQAR	3	604.352	185.129	30	18
WARS	Tryptophan--tRNA ligase, cytoplasmic	ALIEVLQPLIAEHQAR	3	604.352	643.366	30	16
WARS	Tryptophan--tRNA ligase, cytoplasmic	ALIEVLQPLIAEHQAR	3	604.352	692.9	30	18
WARS	Tryptophan--tRNA ligase, cytoplasmic	ALIEVLQPLIAEHQAR	3	604.352	757.422	30	16
WARS	Tryptophan--tRNA ligase, cytoplasmic	ALIEVLQPLIAEHQAR	3	604.352	813.964	30	12
TNFRSF6B	Tumor necrosis factor receptor superfamily member 6B	VAETPTYPWR	2	610.309	171.113	35	22
TNFRSF6B	Tumor necrosis factor receptor superfamily member 6B	VAETPTYPWR	2	610.309	401.203	35	18
TNFRSF6B	Tumor necrosis factor receptor superfamily member 6B	VAETPTYPWR	2	610.309	410.211	35	22
TNFRSF6B	Tumor necrosis factor receptor superfamily member 6B	VAETPTYPWR	2	610.309	458.251	35	20
TNFRSF6B	Tumor necrosis factor receptor superfamily member 6B	VAETPTYPWR	2	610.309	819.415	35	24
TNFRSF6B	Tumor necrosis factor receptor superfamily member 6B	VAETPTYPWR	2	615.313	171.113	35	22
TNFRSF6B	Tumor necrosis factor receptor superfamily member 6B	VAETPTYPWR	2	615.313	401.203	35	18
TNFRSF6B	Tumor necrosis factor receptor superfamily member 6B	VAETPTYPWR	2	615.313	415.215	35	22
TNFRSF6B	Tumor necrosis factor receptor superfamily member 6B	VAETPTYPWR	2	615.313	468.259	35	20
TNFRSF6B	Tumor necrosis factor receptor superfamily member 6B	VAETPTYPWR	2	615.313	829.423	35	24
C9	Complement component C9	LSPIYNLVPVK	2	621.876	201.123	30	18
C9	Complement component C9	LSPIYNLVPVK	2	621.876	521.818	30	18
C9	Complement component C9	LSPIYNLVPVK	2	621.876	565.334	30	20
C9	Complement component C9	LSPIYNLVPVK	2	621.876	832.493	30	26
C9	Complement component C9	LSPIYNLVPVK	2	621.876	1042.63	30	22
C9	Complement component C9	LSPIYNLVPVK	2	625.884	201.123	30	18
C9	Complement component C9	LSPIYNLVPVK	2	625.884	525.826	30	18
C9	Complement component C9	LSPIYNLVPVK	2	625.884	569.341	30	20
C9	Complement component C9	LSPIYNLVPVK	2	625.884	840.507	30	26
C9	Complement component C9	LSPIYNLVPVK	2	625.884	1050.64	30	22
LDH A,B,C	L-lactate dehydrogenase A,B,C chain	VIGSGCNLDSAR	2	624.804	333.188	35	32
LDH A,B,C	L-lactate dehydrogenase A,B,C chain	VIGSGCNLDSAR	2	624.804	448.215	35	30
LDH A,B,C	L-lactate dehydrogenase A,B,C chain	VIGSGCNLDSAR	2	624.804	518.727	35	20
LDH A,B,C	L-lactate dehydrogenase A,B,C chain	VIGSGCNLDSAR	2	624.804	892.394	35	28
LDH A,B,C	L-lactate dehydrogenase A,B,C chain	VIGSGCNLDSAR	2	624.804	1036.45	35	26
LDH A,B,C	L-lactate dehydrogenase A,B,C chain	VIGSGCNLDSAR	2	629.808	343.196	35	32
LDH A,B,C	L-lactate dehydrogenase A,B,C chain	VIGSGCNLDSAR	2	629.808	458.223	35	30
LDH A,B,C	L-lactate dehydrogenase A,B,C chain	VIGSGCNLDSAR	2	629.808	523.732	35	20
LDH A,B,C	L-lactate dehydrogenase A,B,C chain	VIGSGCNLDSAR	2	629.808	902.402	35	28
LDH A,B,C	L-lactate dehydrogenase A,B,C chain	VIGSGCNLDSAR	2	629.808	1046.46	35	26
MSLN	Mesothelin	EIDESLIFYK	2	628.824	457.245	40	18
MSLN	Mesothelin	EIDESLIFYK	2	628.824	570.329	40	18
MSLN	Mesothelin	EIDESLIFYK	2	628.824	683.413	40	20
MSLN	Mesothelin	EIDESLIFYK	2	628.824	770.445	40	20
MSLN	Mesothelin	EIDESLIFYK	2	628.824	1014.51	40	20
MSLN	Mesothelin	EIDESLIFYK	2	632.831	465.259	40	18
MSLN	Mesothelin	EIDESLIFYK	2	632.831	578.343	40	18
MSLN	Mesothelin	EIDESLIFYK	2	632.831	691.427	40	20
MSLN	Mesothelin	EIDESLIFYK	2	632.831	778.459	40	20
MSLN	Mesothelin	EIDESLIFYK	2	632.831	1022.53	40	20
GSN	Gelsolin	AGALNSNDAFVLK	2	660.351	200.103	40	25
GSN	Gelsolin	AGALNSNDAFVLK	2	660.351	260.197	40	23
GSN	Gelsolin	AGALNSNDAFVLK	2	660.351	806.441	40	23
GSN	Gelsolin	AGALNSNDAFVLK	2	660.351	893.473	40	23
GSN	Gelsolin	AGALNSNDAFVLK	2	660.351	1007.52	40	23
GSN	Gelsolin	AGALNSNDAFVLK	2	664.358	200.103	40	25
GSN	Gelsolin	AGALNSNDAFVLK	2	664.358	268.211	40	23
GSN	Gelsolin	AGALNSNDAFVLK	2	664.358	814.455	40	23
GSN	Gelsolin	AGALNSNDAFVLK	2	664.358	901.487	40	23
GSN	Gelsolin	AGALNSNDAFVLK	2	664.358	1015.53	40	23
TNFRSF6B	Tumor necrosis factor receptor superfamily member 6B	DSPTTCGPCPPR	2	672.787	369.224	40	24
TNFRSF6B	Tumor necrosis factor receptor superfamily member 6B	DSPTTCGPCPPR	2	672.787	571.758	40	22
TNFRSF6B	Tumor necrosis factor receptor superfamily member 6B	DSPTTCGPCPPR	2	672.787	683.329	40	28
TNFRSF6B	Tumor necrosis factor receptor superfamily member 6B	DSPTTCGPCPPR	2	672.787	843.36	40	28
TNFRSF6B	Tumor necrosis factor receptor superfamily member 6B	DSPTTCGPCPPR	2	672.787	944.408	40	28
TNFRSF6B	Tumor necrosis factor receptor superfamily member 6B	DSPTTCGPCPPR	2	677.791	379.233	40	24
TNFRSF6B	Tumor necrosis factor receptor superfamily member 6B	DSPTTCGPCPPR	2	677.791	576.762	40	22
TNFRSF6B	Tumor necrosis factor receptor superfamily member 6B	DSPTTCGPCPPR	2	677.791	693.338	40	28
TNFRSF6B	Tumor necrosis factor receptor superfamily member 6B	DSPTTCGPCPPR	2	677.791	853.368	40	28
TNFRSF6B	Tumor necrosis factor receptor superfamily member 6B	DSPTTCGPCPPR	2	677.791	954.416	40	28
LDHC	L-lactate dehydrogenase C chain	LIEDDENSQCK	2	675.796	227.175	40	22
LDHC	L-lactate dehydrogenase C chain	LIEDDENSQCK	2	675.796	307.144	40	34
LDHC	L-lactate dehydrogenase C chain	LIEDDENSQCK	2	675.796	522.234	40	30
LDHC	L-lactate dehydrogenase C chain	LIEDDENSQCK	2	675.796	995.374	40	24
LDHC	L-lactate dehydrogenase C chain	LIEDDENSQCK	2	675.796	1124.42	40	24
LDHC	L-lactate dehydrogenase C chain	LIEDDENSQCK	2	679.803	227.175	40	22
LDHC	L-lactate dehydrogenase C chain	LIEDDENSQCK	2	679.803	315.158	40	34
LDHC	L-lactate dehydrogenase C chain	LIEDDENSQCK	2	679.803	530.248	40	30
LDHC	L-lactate dehydrogenase C chain	LIEDDENSQCK	2	679.803	1003.39	40	24
LDHC	L-lactate dehydrogenase C chain	LIEDDENSQCK	2	679.803	1132.43	40	24
WARS	Tryptophan--tRNA ligase, cytoplasmic	GIFGFTDSDCIGK	2	708.827	477.249	40	33
WARS	Tryptophan--tRNA ligase, cytoplasmic	GIFGFTDSDCIGK	2	708.827	623.774	40	19
WARS	Tryptophan--tRNA ligase, cytoplasmic	GIFGFTDSDCIGK	2	708.827	679.308	40	29
WARS	Tryptophan--tRNA ligase, cytoplasmic	GIFGFTDSDCIGK	2	708.827	895.383	40	25
WARS	Tryptophan--tRNA ligase, cytoplasmic	GIFGFTDSDCIGK	2	708.827	1099.47	40	25
WARS	Tryptophan--tRNA ligase, cytoplasmic	GIFGFTDSDCIGK	2	712.834	485.263	40	33
WARS	Tryptophan--tRNA ligase, cytoplasmic	GIFGFTDSDCIGK	2	712.834	627.781	40	19
WARS	Tryptophan--tRNA ligase, cytoplasmic	GIFGFTDSDCIGK	2	712.834	687.322	40	29
WARS	Tryptophan--tRNA ligase, cytoplasmic	GIFGFTDSDCIGK	2	712.834	903.397	40	25
WARS	Tryptophan--tRNA ligase, cytoplasmic	GIFGFTDSDCIGK	2	712.834	1107.49	40	25
SPB3, SPB4	Serpin B3, B4	INSWVESQTNEK	2	717.847	228.134	40	25
SPB3, SPB4	Serpin B3, B4	INSWVESQTNEK	2	717.847	491.246	40	33
SPB3, SPB4	Serpin B3, B4	INSWVESQTNEK	2	717.847	706.337	40	29
SPB3, SPB4	Serpin B3, B4	INSWVESQTNEK	2	717.847	835.379	40	25
SPB3, SPB4	Serpin B3, B4	INSWVESQTNEK	2	717.847	934.448	40	27
SPB3, SPB4	Serpin B3, B4	INSWVESQTNEK	2	721.854	228.134	40	25
SPB3, SPB4	Serpin B3, B4	INSWVESQTNEK	2	721.854	499.26	40	33
SPB3, SPB4	Serpin B3, B4	INSWVESQTNEK	2	721.854	714.351	40	29
SPB3, SPB4	Serpin B3, B4	INSWVESQTNEK	2	721.854	843.393	40	25
SPB3, SPB4	Serpin B3, B4	INSWVESQTNEK	2	721.854	942.462	40	27
SPB3	Serpin B3	FYQTSVESVDFANAPEESR	3	725.999	309.148	45	19
SPB3	Serpin B3	FYQTSVESVDFANAPEESR	3	725.999	617.289	45	19
SPB3	Serpin B3	FYQTSVESVDFANAPEESR	3	725.999	688.326	45	21
SPB3	Serpin B3	FYQTSVESVDFANAPEESR	3	725.999	780.354	45	15
SPB3	Serpin B3	FYQTSVESVDFANAPEESR	3	725.999	802.369	45	19
SPB3	Serpin B3	FYQTSVESVDFANAPEESR	3	729.335	314.152	45	19
SPB3	Serpin B3	FYQTSVESVDFANAPEESR	3	729.335	627.297	45	19
SPB3	Serpin B3	FYQTSVESVDFANAPEESR	3	729.335	698.334	45	21
SPB3	Serpin B3	FYQTSVESVDFANAPEESR	3	729.335	780.354	45	15
SPB3	Serpin B3	FYQTSVESVDFANAPEESR	3	729.335	812.377	45	19
MSLN	Mesothelin	IQSFLGGAPTEDLK	2	738.391	242.15	40	24
MSLN	Mesothelin	IQSFLGGAPTEDLK	2	738.391	702.367	40	30
MSLN	Mesothelin	IQSFLGGAPTEDLK	2	738.391	887.447	40	28
MSLN	Mesothelin	IQSFLGGAPTEDLK	2	738.391	1000.53	40	26
MSLN	Mesothelin	IQSFLGGAPTEDLK	2	738.391	1234.63	40	26
MSLN	Mesothelin	IQSFLGGAPTEDLK	2	742.398	242.15	40	24
MSLN	Mesothelin	IQSFLGGAPTEDLK	2	742.398	710.381	40	30
MSLN	Mesothelin	IQSFLGGAPTEDLK	2	742.398	895.461	40	28
MSLN	Mesothelin	IQSFLGGAPTEDLK	2	742.398	1008.55	40	26
MSLN	Mesothelin	IQSFLGGAPTEDLK	2	742.398	1242.65	40	26
MSLN	Mesothelin	TDAVLPLTVAEVQK	2	742.422	217.082	35	36
MSLN	Mesothelin	TDAVLPLTVAEVQK	2	742.422	288.119	35	34
MSLN	Mesothelin	TDAVLPLTVAEVQK	2	742.422	387.187	35	26
MSLN	Mesothelin	TDAVLPLTVAEVQK	2	742.422	500.272	35	20
MSLN	Mesothelin	TDAVLPLTVAEVQK	2	742.422	984.572	35	22
MSLN	Mesothelin	TDAVLPLTVAEVQK	2	746.429	217.082	35	36
MSLN	Mesothelin	TDAVLPLTVAEVQK	2	746.429	288.119	35	34
MSLN	Mesothelin	TDAVLPLTVAEVQK	2	746.429	387.187	35	26
MSLN	Mesothelin	TDAVLPLTVAEVQK	2	746.429	500.272	35	20
MSLN	Mesothelin	TDAVLPLTVAEVQK	2	746.429	992.587	35	22
PRF1	Perforin-1	LDFGDVLLATGGPLR	2	772.428	499.299	45	24
PRF1	Perforin-1	LDFGDVLLATGGPLR	2	772.428	600.346	45	26
PRF1	Perforin-1	LDFGDVLLATGGPLR	2	772.428	671.384	45	26
PRF1	Perforin-1	LDFGDVLLATGGPLR	2	772.428	784.468	45	28
PRF1	Perforin-1	LDFGDVLLATGGPLR	2	772.428	897.552	45	30
PRF1	Perforin-1	LDFGDVLLATGGPLR	2	777.432	509.307	45	24
PRF1	Perforin-1	LDFGDVLLATGGPLR	2	777.432	610.355	45	26
PRF1	Perforin-1	LDFGDVLLATGGPLR	2	777.432	681.392	45	26
PRF1	Perforin-1	LDFGDVLLATGGPLR	2	777.432	794.476	45	28
PRF1	Perforin-1	LDFGDVLLATGGPLR	2	777.432	907.56	45	30
IL33	Interleukin-33	VLLSYYESQHPSNESGDGVDGK	3	794.368	213.16	40	25
IL33	Interleukin-33	VLLSYYESQHPSNESGDGVDGK	3	794.368	319.161	40	35
IL33	Interleukin-33	VLLSYYESQHPSNESGDGVDGK	3	794.368	903.382	40	23
IL33	Interleukin-33	VLLSYYESQHPSNESGDGVDGK	3	794.368	1028.43	40	23
IL33	Interleukin-33	VLLSYYESQHPSNESGDGVDGK	3	794.368	1084.97	40	25
IL33	Interleukin-33	VLLSYYESQHPSNESGDGVDGK	3	797.039	213.16	40	25
IL33	Interleukin-33	VLLSYYESQHPSNESGDGVDGK	3	797.039	327.175	40	35
IL33	Interleukin-33	VLLSYYESQHPSNESGDGVDGK	3	797.039	907.389	40	23
IL33	Interleukin-33	VLLSYYESQHPSNESGDGVDGK	3	797.039	1032.44	40	23
IL33	Interleukin-33	VLLSYYESQHPSNESGDGVDGK	3	797.039	1088.98	40	25
LDHC	L-lactate dehydrogenase C chain	DLADELALVDVALDK	2	800.427	229.118	45	29
LDHC	L-lactate dehydrogenase C chain	DLADELALVDVALDK	2	800.427	660.356	45	21
[truncated: 48 more rows]

## Sheet: b) MRM transitions-34 targets
Gene name	Protein name	Peptide Sequence	Parent ion charge	Parent ion [m/z]	Daughter ion [m/z]	Collision Energy [V]	Cone voltage [V]
GRP	Gastrin-releasing peptide	NLLGLIEAK	2	485.8	743.466	15	30
GRP	Gastrin-releasing peptide	NLLGLIEAK	2	485.8	630.382	15	30
GRP	Gastrin-releasing peptide	NLLGLIEAK	2	485.8	228.134	13	30
GRP	Gastrin-releasing peptide	NLLGLIEAK	2	485.8	341.218	13	30
GRP	Gastrin-releasing peptide	NLLGLIEAK	2	489.807	751.48	15	30
GRP	Gastrin-releasing peptide	NLLGLIEAK	2	489.807	638.396	15	30
GRP	Gastrin-releasing peptide	NLLGLIEAK	2	489.807	228.134	13	30
GRP	Gastrin-releasing peptide	NLLGLIEAK	2	489.807	341.218	13	30
GRP	Gastrin-releasing peptide	VPLPAGGGTVLTK	2	605.364	900.515	23	40
GRP	Gastrin-releasing peptide	VPLPAGGGTVLTK	2	605.364	803.462	27	40
GRP	Gastrin-releasing peptide	VPLPAGGGTVLTK	2	605.364	732.425	29	40
GRP	Gastrin-releasing peptide	VPLPAGGGTVLTK	2	605.364	310.213	21	40
GRP	Gastrin-releasing peptide	VPLPAGGGTVLTK	2	609.371	908.529	23	40
GRP	Gastrin-releasing peptide	VPLPAGGGTVLTK	2	609.371	811.476	27	40
GRP	Gastrin-releasing peptide	VPLPAGGGTVLTK	2	609.371	740.439	29	40
GRP	Gastrin-releasing peptide	VPLPAGGGTVLTK	2	609.371	310.213	21	40
ADA2	Adenosine deaminase 2	FVETHPEFIGIK	3	472.922	803.466	18	30
ADA2	Adenosine deaminase 2	FVETHPEFIGIK	3	472.922	635.346	16	30
ADA2	Adenosine deaminase 2	FVETHPEFIGIK	3	472.922	585.811	14	30
ADA2	Adenosine deaminase 2	FVETHPEFIGIK	3	472.922	470.766	18	30
ADA2	Adenosine deaminase 2	FVETHPEFIGIK	3	475.594	811.48	18	30
ADA2	Adenosine deaminase 2	FVETHPEFIGIK	3	475.594	639.353	16	30
ADA2	Adenosine deaminase 2	FVETHPEFIGIK	3	475.594	589.818	14	30
ADA2	Adenosine deaminase 2	FVETHPEFIGIK	3	475.594	474.773	18	30
ADA2	Adenosine deaminase 2	LLPVYELSGEHHDEEWSVK	4	567.53	922.908	19	30
ADA2	Adenosine deaminase 2	LLPVYELSGEHHDEEWSVK	4	567.53	776.855	19	30
ADA2	Adenosine deaminase 2	LLPVYELSGEHHDEEWSVK	4	567.53	720.313	19	30
ADA2	Adenosine deaminase 2	LLPVYELSGEHHDEEWSVK	4	567.53	227.175	13	30
ADA2	Adenosine deaminase 2	LLPVYELSGEHHDEEWSVK	4	569.533	926.915	19	30
ADA2	Adenosine deaminase 2	LLPVYELSGEHHDEEWSVK	4	569.533	780.862	19	30
ADA2	Adenosine deaminase 2	LLPVYELSGEHHDEEWSVK	4	569.533	724.32	19	30
ADA2	Adenosine deaminase 2	LLPVYELSGEHHDEEWSVK	4	569.533	227.175	13	30
ADA2	Adenosine deaminase 2	DIPIEVCPISNQVLK	2	862.966	1058.57	33	40
ADA2	Adenosine deaminase 2	DIPIEVCPISNQVLK	2	862.966	898.536	33	40
ADA2	Adenosine deaminase 2	DIPIEVCPISNQVLK	2	862.966	748.911	25	40
ADA2	Adenosine deaminase 2	DIPIEVCPISNQVLK	2	862.966	439.255	29	40
ADA2	Adenosine deaminase 2	DIPIEVCPISNQVLK	2	866.973	1066.58	33	40
ADA2	Adenosine deaminase 2	DIPIEVCPISNQVLK	2	866.973	906.55	33	40
ADA2	Adenosine deaminase 2	DIPIEVCPISNQVLK	2	866.973	752.918	25	40
ADA2	Adenosine deaminase 2	DIPIEVCPISNQVLK	2	866.973	439.255	29	40
ADA2	Adenosine deaminase 2	LPYFFHAGETDWQGTSIDR	3	747.352	776.39	26	50
ADA2	Adenosine deaminase 2	LPYFFHAGETDWQGTSIDR	3	747.352	648.331	26	50
ADA2	Adenosine deaminase 2	LPYFFHAGETDWQGTSIDR	3	747.352	1015.46	24	50
ADA2	Adenosine deaminase 2	LPYFFHAGETDWQGTSIDR	3	747.352	639.793	24	50
ADA2	Adenosine deaminase 2	LPYFFHAGETDWQGTSIDR	3	750.688	786.398	26	50
ADA2	Adenosine deaminase 2	LPYFFHAGETDWQGTSIDR	3	750.688	658.339	26	50
ADA2	Adenosine deaminase 2	LPYFFHAGETDWQGTSIDR	3	750.688	1020.46	24	50
ADA2	Adenosine deaminase 2	LPYFFHAGETDWQGTSIDR	3	750.688	639.793	24	50
CXCL10	C-X-C motif chemokine 10	LEIIPASQFCPR	2	715.877	962.451	25	40
CXCL10	C-X-C motif chemokine 10	LEIIPASQFCPR	2	715.877	243.134	33	40
CXCL10	C-X-C motif chemokine 10	LEIIPASQFCPR	2	715.877	356.218	23	40
CXCL10	C-X-C motif chemokine 10	LEIIPASQFCPR	2	715.877	469.302	19	40
CXCL10	C-X-C motif chemokine 10	LEIIPASQFCPR	2	720.881	972.46	25	40
CXCL10	C-X-C motif chemokine 10	LEIIPASQFCPR	2	720.881	243.134	33	40
CXCL10	C-X-C motif chemokine 10	LEIIPASQFCPR	2	720.881	356.218	23	40
CXCL10	C-X-C motif chemokine 10	LEIIPASQFCPR	2	720.881	469.302	19	40
C9	Complement component C9	LSPIYNLVPVK	2	621.876	832.493	26	30
C9	Complement component C9	LSPIYNLVPVK	2	621.876	565.334	20	30
C9	Complement component C9	LSPIYNLVPVK	2	621.876	521.818	18	30
C9	Complement component C9	LSPIYNLVPVK	2	625.884	840.507	26	30
C9	Complement component C9	LSPIYNLVPVK	2	625.884	569.342	20	30
C9	Complement component C9	LSPIYNLVPVK	2	625.884	525.826	18	30
C9	Complement component C9	AIEDYINEFSVR	2	728.359	1142.55	28	40
C9	Complement component C9	AIEDYINEFSVR	2	728.359	864.457	28	40
C9	Complement component C9	AIEDYINEFSVR	2	728.359	751.373	24	40
C9	Complement component C9	AIEDYINEFSVR	2	728.359	185.128	26	40
C9	Complement component C9	AIEDYINEFSVR	2	733.363	1152.56	28	40
C9	Complement component C9	AIEDYINEFSVR	2	733.363	874.466	28	40
C9	Complement component C9	AIEDYINEFSVR	2	733.363	761.382	24	40
C9	Complement component C9	AIEDYINEFSVR	2	733.363	185.128	26	40
KRT6A,B,C	Keratin, type II cytoskeletal 6 A,B,C	ADTLTDEINFLR	2	704.359	1007.52	23	35
KRT6A,B,C	Keratin, type II cytoskeletal 6 A,B,C	ADTLTDEINFLR	2	704.359	906.468	23	35
KRT6A,B,C	Keratin, type II cytoskeletal 6 A,B,C	ADTLTDEINFLR	2	704.359	791.441	31	35
KRT6A,B,C	Keratin, type II cytoskeletal 6 A,B,C	ADTLTDEINFLR	2	704.359	549.314	21	35
KRT6A,B,C	Keratin, type II cytoskeletal 6 A,B,C	ADTLTDEINFLR	2	709.363	1017.52	23	35
KRT6A,B,C	Keratin, type II cytoskeletal 6 A,B,C	ADTLTDEINFLR	2	709.363	916.476	23	35
KRT6A,B,C	Keratin, type II cytoskeletal 6 A,B,C	ADTLTDEINFLR	2	709.363	801.449	31	35
KRT6A,B,C	Keratin, type II cytoskeletal 6 A,B,C	ADTLTDEINFLR	2	709.363	559.323	21	35
KRT7	Keratin, type II cytoskeletal 7	FETLQAQAGK	2	546.788	816.457	19	30
KRT7	Keratin, type II cytoskeletal 7	FETLQAQAGK	2	546.788	602.326	19	30
KRT7	Keratin, type II cytoskeletal 7	FETLQAQAGK	2	546.788	474.267	21	30
KRT7	Keratin, type II cytoskeletal 7	FETLQAQAGK	2	546.788	277.118	19	30
KRT7	Keratin, type II cytoskeletal 7	FETLQAQAGK	2	550.795	824.472	19	30
KRT7	Keratin, type II cytoskeletal 7	FETLQAQAGK	2	550.795	610.34	19	30
KRT7	Keratin, type II cytoskeletal 7	FETLQAQAGK	2	550.795	482.281	21	30
KRT7	Keratin, type II cytoskeletal 7	FETLQAQAGK	2	550.795	277.118	19	30
KRT7	Keratin, type II cytoskeletal 7	VDALNDEINFLR	2	709.867	1020.51	25	35
KRT7	Keratin, type II cytoskeletal 7	VDALNDEINFLR	2	709.867	791.441	31	35
KRT7	Keratin, type II cytoskeletal 7	VDALNDEINFLR	2	709.867	549.314	23	35
KRT7	Keratin, type II cytoskeletal 7	VDALNDEINFLR	2	709.867	286.14	25	35
KRT7	Keratin, type II cytoskeletal 7	VDALNDEINFLR	2	714.871	1030.52	25	35
KRT7	Keratin, type II cytoskeletal 7	VDALNDEINFLR	2	714.871	801.449	31	35
KRT7	Keratin, type II cytoskeletal 7	VDALNDEINFLR	2	714.871	559.323	23	35
KRT7	Keratin, type II cytoskeletal 7	VDALNDEINFLR	2	714.871	286.14	25	35
KRT7	Keratin, type II cytoskeletal 7	LPDIFEAQIAGLR	2	721.904	1004.55	30	45
KRT7	Keratin, type II cytoskeletal 7	LPDIFEAQIAGLR	2	721.904	857.484	30	45
KRT7	Keratin, type II cytoskeletal 7	LPDIFEAQIAGLR	2	721.904	728.441	34	45
KRT7	Keratin, type II cytoskeletal 7	LPDIFEAQIAGLR	2	721.904	665.362	26	45
KRT7	Keratin, type II cytoskeletal 7	LPDIFEAQIAGLR	2	726.908	1014.56	30	45
KRT7	Keratin, type II cytoskeletal 7	LPDIFEAQIAGLR	2	726.908	867.492	30	45
KRT7	Keratin, type II cytoskeletal 7	LPDIFEAQIAGLR	2	726.908	738.45	34	45
KRT7	Keratin, type II cytoskeletal 7	LPDIFEAQIAGLR	2	726.908	670.366	26	45
KRT8	Keratin, type II cytoskeletal 8	LEGLTDEINFLR	2	710.378	1177.62	27	40
KRT8	Keratin, type II cytoskeletal 8	LEGLTDEINFLR	2	710.378	1007.52	25	40
KRT8	Keratin, type II cytoskeletal 8	LEGLTDEINFLR	2	710.378	791.441	33	40
KRT8	Keratin, type II cytoskeletal 8	LEGLTDEINFLR	2	710.378	300.155	29	40
KRT8	Keratin, type II cytoskeletal 8	LEGLTDEINFLR	2	715.382	1187.63	27	40
KRT8	Keratin, type II cytoskeletal 8	LEGLTDEINFLR	2	715.382	1017.52	25	40
KRT8	Keratin, type II cytoskeletal 8	LEGLTDEINFLR	2	715.382	801.449	33	40
KRT8	Keratin, type II cytoskeletal 8	LEGLTDEINFLR	2	715.382	300.155	29	40
KRT8	Keratin, type II cytoskeletal 8	YEELQSLAGK	2	569.293	845.473	20	35
KRT8	Keratin, type II cytoskeletal 8	YEELQSLAGK	2	569.293	716.43	20	35
KRT8	Keratin, type II cytoskeletal 8	YEELQSLAGK	2	569.293	475.287	20	35
KRT8	Keratin, type II cytoskeletal 8	YEELQSLAGK	2	569.293	293.113	20	35
KRT8	Keratin, type II cytoskeletal 8	YEELQSLAGK	2	573.3	853.487	20	35
KRT8	Keratin, type II cytoskeletal 8	YEELQSLAGK	2	573.3	724.444	20	35
KRT8	Keratin, type II cytoskeletal 8	YEELQSLAGK	2	573.3	483.302	20	35
KRT8	Keratin, type II cytoskeletal 8	YEELQSLAGK	2	573.3	293.113	20	35
KRT14	Keratin, type I cytoskeletal 14	APSTYGGGLSVSSSR	2	713.352	1257.61	29	50
KRT14	Keratin, type I cytoskeletal 14	APSTYGGGLSVSSSR	2	713.352	1069.53	27	50
KRT14	Keratin, type I cytoskeletal 14	APSTYGGGLSVSSSR	2	713.352	906.464	29	50
KRT14	Keratin, type I cytoskeletal 14	APSTYGGGLSVSSSR	2	713.352	849.442	29	50
KRT14	Keratin, type I cytoskeletal 14	APSTYGGGLSVSSSR	2	718.356	1267.62	29	50
KRT14	Keratin, type I cytoskeletal 14	APSTYGGGLSVSSSR	2	718.356	1079.54	27	50
KRT14	Keratin, type I cytoskeletal 14	APSTYGGGLSVSSSR	2	718.356	916.472	29	50
KRT14	Keratin, type I cytoskeletal 14	APSTYGGGLSVSSSR	2	718.356	859.451	29	50
KRT16	Keratin, type I cytoskeletal 16	APSTYGGGLSVSSR	2	669.836	1170.57	28	45
KRT16	Keratin, type I cytoskeletal 16	APSTYGGGLSVSSR	2	669.836	982.495	28	45
KRT16	Keratin, type I cytoskeletal 16	APSTYGGGLSVSSR	2	669.836	819.432	28	45
KRT16	Keratin, type I cytoskeletal 16	APSTYGGGLSVSSR	2	669.836	634.317	24	45
KRT16	Keratin, type I cytoskeletal 16	APSTYGGGLSVSSR	2	674.84	1180.58	28	45
KRT16	Keratin, type I cytoskeletal 16	APSTYGGGLSVSSR	2	674.84	992.504	28	45
KRT16	Keratin, type I cytoskeletal 16	APSTYGGGLSVSSR	2	674.84	829.44	28	45
KRT16	Keratin, type I cytoskeletal 16	APSTYGGGLSVSSR	2	674.84	639.322	24	45
KRT17	Keratin, type I cytoskeletal 17	ALEEANTELEVK	2	673.346	1161.56	22	35
KRT17	Keratin, type I cytoskeletal 17	ALEEANTELEVK	2	673.346	1032.52	22	35
KRT17	Keratin, type I cytoskeletal 17	ALEEANTELEVK	2	673.346	903.478	24	35
KRT17	Keratin, type I cytoskeletal 17	ALEEANTELEVK	2	673.346	832.441	22	35
KRT17	Keratin, type I cytoskeletal 17	ALEEANTELEVK	2	677.353	1169.58	22	35
KRT17	Keratin, type I cytoskeletal 17	ALEEANTELEVK	2	677.353	1040.53	22	35
KRT17	Keratin, type I cytoskeletal 17	ALEEANTELEVK	2	677.353	911.492	24	35
KRT17	Keratin, type I cytoskeletal 17	ALEEANTELEVK	2	677.353	840.455	22	35
KRT17	Keratin, type I cytoskeletal 17	ASLEGNLAETENR	2	702.342	1003.48	27	40
KRT17	Keratin, type I cytoskeletal 17	ASLEGNLAETENR	2	702.342	719.332	27	40
KRT17	Keratin, type I cytoskeletal 17	ASLEGNLAETENR	2	702.342	648.295	25	40
KRT17	Keratin, type I cytoskeletal 17	ASLEGNLAETENR	2	702.342	289.162	35	40
KRT17	Keratin, type I cytoskeletal 17	ASLEGNLAETENR	2	707.346	1013.49	27	40
KRT17	Keratin, type I cytoskeletal 17	ASLEGNLAETENR	2	707.346	729.34	27	40
KRT17	Keratin, type I cytoskeletal 17	ASLEGNLAETENR	2	707.346	658.303	25	40
KRT17	Keratin, type I cytoskeletal 17	ASLEGNLAETENR	2	707.346	299.17	35	40
KRT18	Keratin, type I cytoskeletal 18	AQIFANTVDNAR	2	660.339	1007.49	23	30
KRT18	Keratin, type I cytoskeletal 18	AQIFANTVDNAR	2	660.339	860.422	25	30
KRT18	Keratin, type I cytoskeletal 18	AQIFANTVDNAR	2	660.339	789.385	21	30
KRT18	Keratin, type I cytoskeletal 18	AQIFANTVDNAR	2	660.339	313.187	21	30
KRT18	Keratin, type I cytoskeletal 18	AQIFANTVDNAR	2	665.343	1017.5	23	30
KRT18	Keratin, type I cytoskeletal 18	AQIFANTVDNAR	2	665.343	870.43	25	30
KRT18	Keratin, type I cytoskeletal 18	AQIFANTVDNAR	2	665.343	799.393	21	30
KRT18	Keratin, type I cytoskeletal 18	AQIFANTVDNAR	2	665.343	313.187	21	30
KRT18	Keratin, type I cytoskeletal 18	DWSHYFK	3	328.152	457.245	14	25
KRT18	Keratin, type I cytoskeletal 18	DWSHYFK	3	328.152	434.211	10	25
KRT18	Keratin, type I cytoskeletal 18	DWSHYFK	3	328.152	341.171	14	25
KRT18	Keratin, type I cytoskeletal 18	DWSHYFK	3	328.152	297.655	14	25
KRT18	Keratin, type I cytoskeletal 18	DWSHYFK	3	330.823	465.259	14	25
KRT18	Keratin, type I cytoskeletal 18	DWSHYFK	3	330.823	438.218	10	25
KRT18	Keratin, type I cytoskeletal 18	DWSHYFK	3	330.823	345.178	14	25
KRT18	Keratin, type I cytoskeletal 18	DWSHYFK	3	330.823	301.662	14	25
KRT18	Keratin, type I cytoskeletal 18	AQYDELAR	2	483.238	766.373	17	30
KRT18	Keratin, type I cytoskeletal 18	AQYDELAR	2	483.238	603.31	17	30
KRT18	Keratin, type I cytoskeletal 18	AQYDELAR	2	483.238	488.283	23	30
KRT18	Keratin, type I cytoskeletal 18	AQYDELAR	2	483.238	359.24	25	30
KRT18	Keratin, type I cytoskeletal 18	AQYDELAR	2	488.242	776.381	17	30
KRT18	Keratin, type I cytoskeletal 18	AQYDELAR	2	488.242	613.318	17	30
KRT18	Keratin, type I cytoskeletal 18	AQYDELAR	2	488.242	498.291	23	30
KRT18	Keratin, type I cytoskeletal 18	AQYDELAR	2	488.242	369.248	25	30
KRT19	Keratin, type I cytoskeletal 19	AALEDTLAETEAR	2	695.346	1005.48	29	35
KRT19	Keratin, type I cytoskeletal 19	AALEDTLAETEAR	2	695.346	676.326	25	35
KRT19	Keratin, type I cytoskeletal 19	AALEDTLAETEAR	2	695.346	605.289	23	35
KRT19	Keratin, type I cytoskeletal 19	AALEDTLAETEAR	2	695.346	246.156	35	35
KRT19	Keratin, type I cytoskeletal 19	AALEDTLAETEAR	2	700.351	1015.49	29	35
KRT19	Keratin, type I cytoskeletal 19	AALEDTLAETEAR	2	700.351	686.334	25	35
KRT19	Keratin, type I cytoskeletal 19	AALEDTLAETEAR	2	700.351	615.297	23	35
KRT19	Keratin, type I cytoskeletal 19	AALEDTLAETEAR	2	700.351	256.164	35	35
KRT19	Keratin, type I cytoskeletal 19	FGPGVAFR	2	425.732	646.367	17	25
KRT19	Keratin, type I cytoskeletal 19	FGPGVAFR	2	425.732	549.314	21	25
KRT19	Keratin, type I cytoskeletal 19	FGPGVAFR	2	425.732	393.224	19	25
KRT19	Keratin, type I cytoskeletal 19	FGPGVAFR	2	425.732	323.687	15	25
KRT19	Keratin, type I cytoskeletal 19	FGPGVAFR	2	430.736	656.375	17	25
KRT19	Keratin, type I cytoskeletal 19	FGPGVAFR	2	430.736	559.323	21	25
KRT19	Keratin, type I cytoskeletal 19	FGPGVAFR	2	430.736	403.233	19	25
KRT19	Keratin, type I cytoskeletal 19	FGPGVAFR	2	430.736	328.691	15	25
KRT19	Keratin, type I cytoskeletal 19	SLLEGQEDHYNNLSASK	3	635.638	852.895	20	30
KRT19	Keratin, type I cytoskeletal 19	SLLEGQEDHYNNLSASK	3	635.638	796.353	18	30
KRT19	Keratin, type I cytoskeletal 19	SLLEGQEDHYNNLSASK	3	635.638	731.831	20	30
KRT19	Keratin, type I cytoskeletal 19	SLLEGQEDHYNNLSASK	3	635.638	314.207	18	30
KRT19	Keratin, type I cytoskeletal 19	SLLEGQEDHYNNLSASK	3	638.309	856.902	20	30
KRT19	Keratin, type I cytoskeletal 19	SLLEGQEDHYNNLSASK	3	638.309	800.36	18	30
KRT19	Keratin, type I cytoskeletal 19	SLLEGQEDHYNNLSASK	3	638.309	735.839	20	30
KRT19	Keratin, type I cytoskeletal 19	SLLEGQEDHYNNLSASK	3	638.309	314.207	18	30
VIM	Vimentin	ILLAELEQLK	2	585.361	943.546	19	35
VIM	Vimentin	ILLAELEQLK	2	585.361	830.462	21	35
VIM	Vimentin	ILLAELEQLK	2	585.361	472.277	17	35
VIM	Vimentin	ILLAELEQLK	2	585.361	227.175	19	35
VIM	Vimentin	ILLAELEQLK	2	589.368	951.56	19	35
VIM	Vimentin	ILLAELEQLK	2	589.368	838.476	21	35
VIM	Vimentin	ILLAELEQLK	2	589.368	476.284	17	35
VIM	Vimentin	ILLAELEQLK	2	589.368	227.175	19	35
VIM	Vimentin	ISLPLPNFSSLNLR	2	785.951	1047.56	32	40
VIM	Vimentin	ISLPLPNFSSLNLR	2	785.951	685.893	26	40
VIM	Vimentin	ISLPLPNFSSLNLR	2	785.951	629.351	24	40
VIM	Vimentin	ISLPLPNFSSLNLR	2	785.951	524.283	28	40
VIM	Vimentin	ISLPLPNFSSLNLR	2	790.955	1057.57	32	40
VIM	Vimentin	ISLPLPNFSSLNLR	2	790.955	690.897	26	40
VIM	Vimentin	ISLPLPNFSSLNLR	2	790.955	634.355	24	40
VIM	Vimentin	ISLPLPNFSSLNLR	2	790.955	529.287	28	40
C3	Complement C3	SNLDEDIIAEENIVSR	2	908.95	1030.55	33	40
C3	Complement C3	SNLDEDIIAEENIVSR	2	908.95	917.469	31	40
C3	Complement C3	SNLDEDIIAEENIVSR	2	908.95	846.432	29	40
C3	Complement C3	SNLDEDIIAEENIVSR	2	913.954	1040.56	33	40
C3	Complement C3	SNLDEDIIAEENIVSR	2	913.954	927.477	31	40
C3	Complement C3	SNLDEDIIAEENIVSR	2	913.954	856.44	29	40
C3	Complement C3	VHQYFNVELIQPGAVK	3	614.668	712.435	17	30
C3	Complement C3	VHQYFNVELIQPGAVK	3	614.668	471.293	25	30
C3	Complement C3	VHQYFNVELIQPGAVK	3	614.668	565.785	15	30
C3	Complement C3	VHQYFNVELIQPGAVK	3	617.34	720.449	17	30
C3	Complement C3	VHQYFNVELIQPGAVK	3	617.34	479.307	25	30
C3	Complement C3	VHQYFNVELIQPGAVK	3	617.34	565.785	15	30
HPX	Hemopexin	NFPSPVDAAFR	2	610.807	959.495	18	35
HPX	Hemopexin	NFPSPVDAAFR	2	610.807	480.251	18	35
HPX	Hemopexin	NFPSPVDAAFR	2	610.807	388.208	24	35
HPX	Hemopexin	NFPSPVDAAFR	2	615.811	969.503	18	35
HPX	Hemopexin	NFPSPVDAAFR	2	615.811	485.255	18	35
HPX	Hemopexin	NFPSPVDAAFR	2	615.811	393.213	24	35
HPX	Hemopexin	SGAQATWTELPWPHEK	3	613.3	793.399	21	35
HPX	Hemopexin	SGAQATWTELPWPHEK	3	613.3	510.267	27	35
HPX	Hemopexin	SGAQATWTELPWPHEK	3	613.3	397.203	19	35
HPX	Hemopexin	SGAQATWTELPWPHEK	3	615.972	801.413	21	35
HPX	Hemopexin	SGAQATWTELPWPHEK	3	615.972	518.281	27	35
HPX	Hemopexin	SGAQATWTELPWPHEK	3	615.972	401.21	19	35
S100A9	Protein S100-A9	NIETIINTFHQYSVK	3	602.984	790.409	16	35
S100A9	Protein S100-A9	NIETIINTFHQYSVK	3	602.984	725.888	16	35
S100A9	Protein S100-A9	NIETIINTFHQYSVK	3	602.984	618.822	20	35
S100A9	Protein S100-A9	NIETIINTFHQYSVK	3	605.656	794.416	16	35
S100A9	Protein S100-A9	NIETIINTFHQYSVK	3	605.656	729.895	16	35
S100A9	Protein S100-A9	NIETIINTFHQYSVK	3	605.656	622.829	20	35
S100A9	Protein S100-A9	LGHPDTLNQGEFK	3	485.912	722.347	14	30
S100A9	Protein S100-A9	LGHPDTLNQGEFK	3	485.912	294.181	20	30
S100A9	Protein S100-A9	LGHPDTLNQGEFK	3	485.912	424.717	14	30
S100A9	Protein S100-A9	LGHPDTLNQGEFK	3	485.912	621.299	18	30
S100A9	Protein S100-A9	LGHPDTLNQGEFK	3	488.584	730.361	14	30
S100A9	Protein S100-A9	LGHPDTLNQGEFK	3	488.584	302.195	20	30
S100A9	Protein S100-A9	LGHPDTLNQGEFK	3	488.584	424.717	14	30
S100A9	Protein S100-A9	LGHPDTLNQGEFK	3	488.584	621.299	18	30
SERPINF1	Pigment epithelium-derived factor	LAAAVSNFGYDLYR	2	780.396	1134.52	28	40
SERPINF1	Pigment epithelium-derived factor	LAAAVSNFGYDLYR	2	780.396	451.266	38	40
SERPINF1	Pigment epithelium-derived factor	LAAAVSNFGYDLYR	2	780.396	327.203	24	40
SERPINF1	Pigment epithelium-derived factor	LAAAVSNFGYDLYR	2	780.396	426.271	22	40
SERPINF1	Pigment epithelium-derived factor	LAAAVSNFGYDLYR	2	785.4	1144.53	28	40
SERPINF1	Pigment epithelium-derived factor	LAAAVSNFGYDLYR	2	785.4	461.275	38	40
SERPINF1	Pigment epithelium-derived factor	LAAAVSNFGYDLYR	2	785.4	327.203	24	40
SERPINF1	Pigment epithelium-derived factor	LAAAVSNFGYDLYR	2	785.4	426.271	22	40
SERPINF1	Pigment epithelium-derived factor	LQSLFDSPDFSK	2	692.343	1142.54	27	35
SERPINF1	Pigment epithelium-derived factor	LQSLFDSPDFSK	2	692.343	942.42	23	35
SERPINF1	Pigment epithelium-derived factor	LQSLFDSPDFSK	2	692.343	680.325	29	35
SERPINF1	Pigment epithelium-derived factor	LQSLFDSPDFSK	2	692.343	593.293	33	35
SERPINF1	Pigment epithelium-derived factor	LQSLFDSPDFSK	2	696.35	1150.55	27	35
SERPINF1	Pigment epithelium-derived factor	LQSLFDSPDFSK	2	696.35	950.435	23	35
SERPINF1	Pigment epithelium-derived factor	LQSLFDSPDFSK	2	696.35	688.339	29	35
SERPINF1	Pigment epithelium-derived factor	LQSLFDSPDFSK	2	696.35	601.307	33	35
SERPINF1	Pigment epithelium-derived factor	DTDTGALLFIGK	2	625.835	1034.59	18	30
SERPINF1	Pigment epithelium-derived factor	DTDTGALLFIGK	2	625.835	818.513	22	30
SERPINF1	Pigment epithelium-derived factor	DTDTGALLFIGK	2	625.835	464.287	20	30
SERPINF1	Pigment epithelium-derived factor	DTDTGALLFIGK	2	625.835	317.218	30	30
SERPINF1	Pigment epithelium-derived factor	DTDTGALLFIGK	2	629.842	1042.6	18	30
SERPINF1	Pigment epithelium-derived factor	DTDTGALLFIGK	2	629.842	826.528	22	30
SERPINF1	Pigment epithelium-derived factor	DTDTGALLFIGK	2	629.842	472.301	20	30
SERPINF1	Pigment epithelium-derived factor	DTDTGALLFIGK	2	629.842	325.233	30	30
APCS	Serum amyloid P-component	VGEYSLYIGR	2	578.803	871.467	22	30
APCS	Serum amyloid P-component	VGEYSLYIGR	2	578.803	708.404	20	30
APCS	Serum amyloid P-component	VGEYSLYIGR	2	578.803	508.288	20	30
APCS	Serum amyloid P-component	VGEYSLYIGR	2	583.808	881.475	22	30
APCS	Serum amyloid P-component	VGEYSLYIGR	2	583.808	718.412	20	30
APCS	Serum amyloid P-component	VGEYSLYIGR	2	583.808	518.296	20	30
APCS	Serum amyloid P-component	AYSLFSYNTQGR	2	703.839	972.453	21	35
APCS	Serum amyloid P-component	AYSLFSYNTQGR	2	703.839	825.385	27	35
APCS	Serum amyloid P-component	AYSLFSYNTQGR	2	703.839	738.353	25	35
APCS	Serum amyloid P-component	AYSLFSYNTQGR	2	703.839	322.14	27	35
APCS	Serum amyloid P-component	AYSLFSYNTQGR	2	708.843	982.462	21	35
APCS	Serum amyloid P-component	AYSLFSYNTQGR	2	708.843	835.393	27	35
APCS	Serum amyloid P-component	AYSLFSYNTQGR	2	708.843	748.361	25	35
APCS	Serum amyloid P-component	AYSLFSYNTQGR	2	708.843	322.14	27	35
APCS	Serum amyloid P-component	QGYFVEAQPK	2	583.796	671.372	21	35
APCS	Serum amyloid P-component	QGYFVEAQPK	2	583.796	572.304	21	35
APCS	Serum amyloid P-component	QGYFVEAQPK	2	583.796	443.261	21	35
APCS	Serum amyloid P-component	QGYFVEAQPK	2	587.803	679.386	21	35
APCS	Serum amyloid P-component	QGYFVEAQPK	2	587.803	580.318	21	35
APCS	Serum amyloid P-component	QGYFVEAQPK	2	587.803	451.275	21	35
SVEP1	Sushi, von Willebrand factor type A, EGF and pentraxin domain-containing protein 1	GAFQQAAQILLHAR	3	508.62	698.396	15	30
SVEP1	Sushi, von Willebrand factor type A, EGF and pentraxin domain-containing protein 1	GAFQQAAQILLHAR	3	508.62	624.862	15	30
SVEP1	Sushi, von Willebrand factor type A, EGF and pentraxin domain-containing protein 1	GAFQQAAQILLHAR	3	508.62	560.833	15	30
SVEP1	Sushi, von Willebrand factor type A, EGF and pentraxin domain-containing protein 1	GAFQQAAQILLHAR	3	508.62	465.933	15	30
SVEP1	Sushi, von Willebrand factor type A, EGF and pentraxin domain-containing protein 1	GAFQQAAQILLHAR	3	511.956	703.401	15	30
SVEP1	Sushi, von Willebrand factor type A, EGF and pentraxin domain-containing protein 1	GAFQQAAQILLHAR	3	511.956	629.866	15	30
SVEP1	Sushi, von Willebrand factor type A, EGF and pentraxin domain-containing protein 1	GAFQQAAQILLHAR	3	511.956	565.837	15	30
SVEP1	Sushi, von Willebrand factor type A, EGF and pentraxin domain-containing protein 1	GAFQQAAQILLHAR	3	511.956	469.269	15	30
SVEP1	Sushi, von Willebrand factor type A, EGF and pentraxin domain-containing protein 1	LLQTLETITNK	2	637.372	919.509	23	35
SVEP1	Sushi, von Willebrand factor type A, EGF and pentraxin domain-containing protein 1	LLQTLETITNK	2	637.372	705.378	19	35
SVEP1	Sushi, von Willebrand factor type A, EGF and pentraxin domain-containing protein 1	LLQTLETITNK	2	637.372	362.203	27	35
SVEP1	Sushi, von Willebrand factor type A, EGF and pentraxin domain-containing protein 1	LLQTLETITNK	2	637.372	524.288	19	35
SVEP1	Sushi, von Willebrand factor type A, EGF and pentraxin domain-containing protein 1	LLQTLETITNK	2	641.379	927.524	23	35
SVEP1	Sushi, von Willebrand factor type A, EGF and pentraxin domain-containing protein 1	LLQTLETITNK	2	641.379	713.392	19	35
SVEP1	Sushi, von Willebrand factor type A, EGF and pentraxin domain-containing protein 1	LLQTLETITNK	2	641.379	370.218	27	35
SVEP1	Sushi, von Willebrand factor type A, EGF and pentraxin domain-containing protein 1	LLQTLETITNK	2	641.379	528.295	19	35
THBS4	Thrombospondin-4	KPQDFLEELK	2	623.838	1118.57	26	35
THBS4	Thrombospondin-4	KPQDFLEELK	2	623.838	893.461	28	35
THBS4	Thrombospondin-4	KPQDFLEELK	2	623.838	559.79	26	35
THBS4	Thrombospondin-4	KPQDFLEELK	2	623.838	987.478	26	35
THBS4	Thrombospondin-4	KPQDFLEELK	2	627.845	1126.59	26	35
THBS4	Thrombospondin-4	KPQDFLEELK	2	627.845	901.476	28	35
THBS4	Thrombospondin-4	KPQDFLEELK	2	627.845	563.797	26	35
THBS4	Thrombospondin-4	KPQDFLEELK	2	627.845	987.478	26	35
THBS4	Thrombospondin-4	NSLWHTGDTSDQVR	3	539.253	604.305	22	30
THBS4	Thrombospondin-4	NSLWHTGDTSDQVR	3	539.253	402.246	28	30
THBS4	Thrombospondin-4	NSLWHTGDTSDQVR	3	539.253	707.839	16	30
THBS4	Thrombospondin-4	NSLWHTGDTSDQVR	3	539.253	651.297	16	30
THBS4	Thrombospondin-4	NSLWHTGDTSDQVR	3	542.59	614.313	22	30
THBS4	Thrombospondin-4	NSLWHTGDTSDQVR	3	542.59	412.254	28	30
THBS4	Thrombospondin-4	NSLWHTGDTSDQVR	3	542.59	712.843	16	30
THBS4	Thrombospondin-4	NSLWHTGDTSDQVR	3	542.59	656.301	16	30
ALCAM	CD166 antigen	ESLTLIVEGKPQIK	3	518.975	613.379	13	30
ALCAM	CD166 antigen	ESLTLIVEGKPQIK	3	518.975	562.856	13	30
ALCAM	CD166 antigen	ESLTLIVEGKPQIK	3	518.975	506.313	13	30
ALCAM	CD166 antigen	ESLTLIVEGKPQIK	3	518.975	449.771	13	30
ALCAM	CD166 antigen	ESLTLIVEGKPQIK	3	521.646	617.386	13	30
ALCAM	CD166 antigen	ESLTLIVEGKPQIK	3	521.646	566.863	13	30
ALCAM	CD166 antigen	ESLTLIVEGKPQIK	3	521.646	510.321	13	30
ALCAM	CD166 antigen	ESLTLIVEGKPQIK	3	521.646	453.779	13	30
ALCAM	CD166 antigen	YEKPDGSPVFIAFR	3	542.616	653.377	18	30
ALCAM	CD166 antigen	YEKPDGSPVFIAFR	3	542.616	506.309	18	30
ALCAM	CD166 antigen	YEKPDGSPVFIAFR	3	542.616	393.224	16	30
ALCAM	CD166 antigen	YEKPDGSPVFIAFR	3	542.616	425.253	14	30
ALCAM	CD166 antigen	YEKPDGSPVFIAFR	3	545.952	663.385	18	30
ALCAM	CD166 antigen	YEKPDGSPVFIAFR	3	545.952	516.317	18	30
ALCAM	CD166 antigen	YEKPDGSPVFIAFR	3	545.952	403.233	16	30
ALCAM	CD166 antigen	YEKPDGSPVFIAFR	3	545.952	430.257	14	30
LGALS1	Galectin-1	DGGAWGTEQR	2	538.741	776.369	19	35
LGALS1	Galectin-1	DGGAWGTEQR	2	538.741	590.289	19	35
LGALS1	Galectin-1	DGGAWGTEQR	2	538.741	301.114	17	35
LGALS1	Galectin-1	DGGAWGTEQR	2	538.741	544.215	9	35
LGALS1	Galectin-1	DGGAWGTEQR	2	543.746	786.377	19	35
LGALS1	Galectin-1	DGGAWGTEQR	2	543.746	600.298	19	35
LGALS1	Galectin-1	DGGAWGTEQR	2	543.746	301.114	17	35
LGALS1	Galectin-1	DGGAWGTEQR	2	543.746	544.215	9	35
CDH1	Cadherin-1	GQVPENEANVVITTLK	2	856.465	674.445	35	45
CDH1	Cadherin-1	GQVPENEANVVITTLK	2	856.465	763.925	27	45
CDH1	Cadherin-1	GQVPENEANVVITTLK	2	856.465	714.391	27	45
CDH1	Cadherin-1	GQVPENEANVVITTLK	2	856.465	285.156	27	45
CDH1	Cadherin-1	GQVPENEANVVITTLK	2	860.472	682.459	35	45
CDH1	Cadherin-1	GQVPENEANVVITTLK	2	860.472	767.932	27	45
CDH1	Cadherin-1	GQVPENEANVVITTLK	2	860.472	718.398	27	45
CDH1	Cadherin-1	GQVPENEANVVITTLK	2	860.472	285.156	27	45
ADA	Adenosine deaminase	YSPHLLANSK	3	377.205	532.309	16	30
ADA	Adenosine deaminase	YSPHLLANSK	3	377.205	483.772	12	30
ADA	Adenosine deaminase	YSPHLLANSK	3	377.205	440.256	12	30
ADA	Adenosine deaminase	YSPHLLANSK	3	377.205	391.73	14	30
ADA	Adenosine deaminase	YSPHLLANSK	3	379.876	540.323	16	30
ADA	Adenosine deaminase	YSPHLLANSK	3	379.876	487.779	12	30
ADA	Adenosine deaminase	YSPHLLANSK	3	379.876	444.263	12	30
ADA	Adenosine deaminase	YSPHLLANSK	3	379.876	395.737	14	30
GSN	Gelsolin	HVVPNEVVVQR	2	638.362	1039.59	25	45
GSN	Gelsolin	HVVPNEVVVQR	2	638.362	940.521	25	45
GSN	Gelsolin	HVVPNEVVVQR	2	638.362	237.135	25	45
GSN	Gelsolin	HVVPNEVVVQR	2	638.362	336.203	23	45
GSN	Gelsolin	HVVPNEVVVQR	2	643.366	1049.6	25	45
GSN	Gelsolin	HVVPNEVVVQR	2	643.366	950.529	25	45
GSN	Gelsolin	HVVPNEVVVQR	2	643.366	237.135	25	45
GSN	Gelsolin	HVVPNEVVVQR	2	643.366	336.203	23	45
WARS	Tryptophan--tRNA ligase, cytoplasmic	ISFPAIQAAPSFSNSFPQIFR	3	775.739	660.383	25	45
WARS	Tryptophan--tRNA ligase, cytoplasmic	ISFPAIQAAPSFSNSFPQIFR	3	775.739	848.926	17	45
WARS	Tryptophan--tRNA ligase, cytoplasmic	ISFPAIQAAPSFSNSFPQIFR	3	775.739	713.859	19	45
WARS	Tryptophan--tRNA ligase, cytoplasmic	ISFPAIQAAPSFSNSFPQIFR	3	775.739	330.695	21	45
WARS	Tryptophan--tRNA ligase, cytoplasmic	ISFPAIQAAPSFSNSFPQIFR	3	779.075	670.391	25	45
WARS	Tryptophan--tRNA ligase, cytoplasmic	ISFPAIQAAPSFSNSFPQIFR	3	779.075	853.93	17	45
WARS	Tryptophan--tRNA ligase, cytoplasmic	ISFPAIQAAPSFSNSFPQIFR	3	779.075	718.863	19	45
WARS	Tryptophan--tRNA ligase, cytoplasmic	ISFPAIQAAPSFSNSFPQIFR	3	779.075	335.699	21	45
LDHA	L-lactate dehydrogenase A chain	VTLTSEEEAR	2	567.785	934.448	20	35
LDHA	L-lactate dehydrogenase A chain	VTLTSEEEAR	2	567.785	821.364	22	35
LDHA	L-lactate dehydrogenase A chain	VTLTSEEEAR	2	567.785	720.316	22	35
LDHA	L-lactate dehydrogenase A chain	VTLTSEEEAR	2	567.785	467.727	18	35
LDHA	L-lactate dehydrogenase A chain	VTLTSEEEAR	2	572.79	944.456	20	35
LDHA	L-lactate dehydrogenase A chain	VTLTSEEEAR	2	572.79	831.372	22	35
LDHA	L-lactate dehydrogenase A chain	VTLTSEEEAR	2	572.79	730.324	22	35
LDHA	L-lactate dehydrogenase A chain	VTLTSEEEAR	2	572.79	472.732	18	35
LDHA	L-lactate dehydrogenase A chain	DYNVTANSK	2	506.241	733.384	16	35
LDHA	L-lactate dehydrogenase A chain	DYNVTANSK	2	506.241	520.273	16	35
LDHA	L-lactate dehydrogenase A chain	DYNVTANSK	2	506.241	279.098	14	35
LDHA	L-lactate dehydrogenase A chain	DYNVTANSK	2	506.241	393.14	16	35
LDHA	L-lactate dehydrogenase A chain	DYNVTANSK	2	510.248	741.398	16	35
LDHA	L-lactate dehydrogenase A chain	DYNVTANSK	2	510.248	528.287	16	35
LDHA	L-lactate dehydrogenase A chain	DYNVTANSK	2	510.248	279.098	14	35
LDHA	L-lactate dehydrogenase A chain	DYNVTANSK	2	510.248	393.14	16	35
LDH A,B,C	L-lactate dehydrogenase A,B,C chain	VIGSGCNLDSAR	2	624.804	1036.45	26	35
LDH A,B,C	L-lactate dehydrogenase A,B,C chain	VIGSGCNLDSAR	2	624.804	892.394	28	35
LDH A,B,C	L-lactate dehydrogenase A,B,C chain	VIGSGCNLDSAR	2	624.804	333.188	32	35
LDH A,B,C	L-lactate dehydrogenase A,B,C chain	VIGSGCNLDSAR	2	624.804	518.727	20	35
LDH A,B,C	L-lactate dehydrogenase A,B,C chain	VIGSGCNLDSAR	2	629.808	1046.46	26	35
LDH A,B,C	L-lactate dehydrogenase A,B,C chain	VIGSGCNLDSAR	2	629.808	902.402	28	35
LDH A,B,C	L-lactate dehydrogenase A,B,C chain	VIGSGCNLDSAR	2	629.808	343.196	32	35
LDH A,B,C	L-lactate dehydrogenase A,B,C chain	VIGSGCNLDSAR	2	629.808	523.732	20	35
C3	Complement C3	TFISPIK	2	403.245	557.366	14	30
C3	Complement C3	TFISPIK	2	403.245	444.282	18	30
C3	Complement C3	TFISPIK	2	403.245	357.25	20	30
C3	Complement C3	TFISPIK	2	403.245	249.123	12	30
C3	Complement C3	TFISPIK	2	407.252	565.38	14	30
C3	Complement C3	TFISPIK	2	407.252	452.296	18	30
C3	Complement C3	TFISPIK	2	407.252	365.264	20	30
C3	Complement C3	TFISPIK	2	407.252	249.123	12	30
HPX	Hemopexin	GGYTLVSGYPK	2	571.298	650.351	20	30
HPX	Hemopexin	GGYTLVSGYPK	2	571.298	551.282	20	30
HPX	Hemopexin	GGYTLVSGYPK	2	571.298	244.166	26	30
HPX	Hemopexin	GGYTLVSGYPK	2	575.305	658.365	20	30
HPX	Hemopexin	GGYTLVSGYPK	2	575.305	559.297	20	30
HPX	Hemopexin	GGYTLVSGYPK	2	575.305	252.18	26	30
SVEP1	Sushi, von Willebrand factor type A, EGF and pentraxin domain-containing protein 1	LLSDFPVVPTATR	2	708.398	1189.62	25	35
SVEP1	Sushi, von Willebrand factor type A, EGF and pentraxin domain-containing protein 1	LLSDFPVVPTATR	2	708.398	840.494	25	35
SVEP1	Sushi, von Willebrand factor type A, EGF and pentraxin domain-containing protein 1	LLSDFPVVPTATR	2	708.398	545.304	21	35
SVEP1	Sushi, von Willebrand factor type A, EGF and pentraxin domain-containing protein 1	LLSDFPVVPTATR	2	708.398	576.303	19	35
SVEP1	Sushi, von Willebrand factor type A, EGF and pentraxin domain-containing protein 1	LLSDFPVVPTATR	2	713.402	1199.63	25	35
SVEP1	Sushi, von Willebrand factor type A, EGF and pentraxin domain-containing protein 1	LLSDFPVVPTATR	2	713.402	850.502	25	35
SVEP1	Sushi, von Willebrand factor type A, EGF and pentraxin domain-containing protein 1	LLSDFPVVPTATR	2	713.402	555.312	21	35
SVEP1	Sushi, von Willebrand factor type A, EGF and pentraxin domain-containing protein 1	LLSDFPVVPTATR	2	713.402	576.303	19	35
THBS4	Thrombospondin-4	AFAGPSQKPETIELR	3	548.63	857.473	26	30
THBS4	Thrombospondin-4	AFAGPSQKPETIELR	3	548.63	713.388	18	30
THBS4	Thrombospondin-4	AFAGPSQKPETIELR	3	548.63	677.87	18	30
THBS4	Thrombospondin-4	AFAGPSQKPETIELR	3	548.63	649.359	16	30
THBS4	Thrombospondin-4	AFAGPSQKPETIELR	3	551.966	867.481	26	30
THBS4	Thrombospondin-4	AFAGPSQKPETIELR	3	551.966	718.393	18	30
THBS4	Thrombospondin-4	AFAGPSQKPETIELR	3	551.966	682.874	18	30
THBS4	Thrombospondin-4	AFAGPSQKPETIELR	3	551.966	654.363	16	30
THBS4	Thrombospondin-4	SSATIFGLYSSTDNSK	2	839.402	1218.56	28	35
THBS4	Thrombospondin-4	SSATIFGLYSSTDNSK	2	839.402	1071.5	28	35
THBS4	Thrombospondin-4	SSATIFGLYSSTDNSK	2	839.402	901.39	26	35
THBS4	Thrombospondin-4	SSATIFGLYSSTDNSK	2	839.402	738.326	24	35
THBS4	Thrombospondin-4	SSATIFGLYSSTDNSK	2	843.409	1226.58	28	35
THBS4	Thrombospondin-4	SSATIFGLYSSTDNSK	2	843.409	1079.51	28	35
THBS4	Thrombospondin-4	SSATIFGLYSSTDNSK	2	843.409	909.404	26	35
THBS4	Thrombospondin-4	SSATIFGLYSSTDNSK	2	843.409	746.341	24	35
ALCAM	CD166 antigen	VLHPLEGAVVIIFK	3	512.317	619.418	15	30
ALCAM	CD166 antigen	VLHPLEGAVVIIFK	3	512.317	520.349	17	30
ALCAM	CD166 antigen	VLHPLEGAVVIIFK	3	512.317	350.219	25	30
ALCAM	CD166 antigen	VLHPLEGAVVIIFK	3	512.317	817.457	17	30
ALCAM	CD166 antigen	VLHPLEGAVVIIFK	3	514.988	627.432	15	30
ALCAM	CD166 antigen	VLHPLEGAVVIIFK	3	514.988	528.364	17	30
ALCAM	CD166 antigen	VLHPLEGAVVIIFK	3	514.988	350.219	25	30
ALCAM	CD166 antigen	VLHPLEGAVVIIFK	3	514.988	817.457	17	30
LGALS1	Galectin-1	SFVLNLGK	2	439.261	643.414	15	35
LGALS1	Galectin-1	SFVLNLGK	2	439.261	544.345	17	35
LGALS1	Galectin-1	SFVLNLGK	2	439.261	431.261	19	35
LGALS1	Galectin-1	SFVLNLGK	2	439.261	317.218	21	35
LGALS1	Galectin-1	SFVLNLGK	2	443.268	651.428	15	35
LGALS1	Galectin-1	SFVLNLGK	2	443.268	552.36	17	35
LGALS1	Galectin-1	SFVLNLGK	2	443.268	439.275	19	35
LGALS1	Galectin-1	SFVLNLGK	2	443.268	325.233	21	35
LGALS1	Galectin-1	LPDGYEFK	2	484.74	855.388	19	35
LGALS1	Galectin-1	LPDGYEFK	2	484.74	758.336	19	35
LGALS1	Galectin-1	LPDGYEFK	2	484.74	294.181	25	35
LGALS1	Galectin-1	LPDGYEFK	2	484.74	428.198	17	35
LGALS1	Galectin-1	LPDGYEFK	2	488.747	863.403	19	35
LGALS1	Galectin-1	LPDGYEFK	2	488.747	766.35	19	35
LGALS1	Galectin-1	LPDGYEFK	2	488.747	302.195	25	35
LGALS1	Galectin-1	LPDGYEFK	2	488.747	432.205	17	35
SPINT1	Kunitz type protease inhibitor 1	EGFINYLTR	2	556.79	666.357	22	30
SPINT1	Kunitz type protease inhibitor 1	EGFINYLTR	2	556.79	552.314	10	30
SPINT1	Kunitz type protease inhibitor 1	EGFINYLTR	2	556.79	389.251	18	30
SPINT1	Kunitz type protease inhibitor 1	EGFINYLTR	2	556.79	276.167	18	30
SPINT1	Kunitz type protease inhibitor 1	EGFINYLTR	2	561.795	676.365	22	30
SPINT1	Kunitz type protease inhibitor 1	EGFINYLTR	2	561.795	562.322	10	30
SPINT1	Kunitz type protease inhibitor 1	EGFINYLTR	2	561.795	399.259	18	30
SPINT1	Kunitz type protease inhibitor 1	EGFINYLTR	2	561.795	286.175	18	30
SPINT1	Kunitz type protease inhibitor 1	TQGFGGSGIPK	2	524.775	819.436	18	30
SPINT1	Kunitz type protease inhibitor 1	TQGFGGSGIPK	2	524.775	615.346	18	30
SPINT1	Kunitz type protease inhibitor 1	TQGFGGSGIPK	2	524.775	244.166	26	30
SPINT1	Kunitz type protease inhibitor 1	TQGFGGSGIPK	2	524.775	287.135	20	30
SPINT1	Kunitz type protease inhibitor 1	TQGFGGSGIPK	2	528.782	827.45	18	30
SPINT1	Kunitz type protease inhibitor 1	TQGFGGSGIPK	2	528.782	623.36	18	30
SPINT1	Kunitz type protease inhibitor 1	TQGFGGSGIPK	2	528.782	252.18	26	30
SPINT1	Kunitz type protease inhibitor 1	TQGFGGSGIPK	2	528.782	287.135	20	30
SPINT1	Kunitz type protease inhibitor 1	YTSGFDELQR	2	608.286	951.453	23	35
SPINT1	Kunitz type protease inhibitor 1	YTSGFDELQR	2	608.286	864.421	23	35
SPINT1	Kunitz type protease inhibitor 1	YTSGFDELQR	2	608.286	660.331	21	35
SPINT1	Kunitz type protease inhibitor 1	YTSGFDELQR	2	608.286	545.304	29	35
SPINT1	Kunitz type protease inhibitor 1	YTSGFDELQR	2	613.29	961.461	23	35
SPINT1	Kunitz type protease inhibitor 1	YTSGFDELQR	2	613.29	874.429	23	35
SPINT1	Kunitz type protease inhibitor 1	YTSGFDELQR	2	613.29	670.339	21	35
SPINT1	Kunitz type protease inhibitor 1	YTSGFDELQR	2	613.29	555.312	29	35
MUC1	Mucin-1	EGTINVHDVETQFNQYK	3	674.657	928.452	21	35
MUC1	Mucin-1	EGTINVHDVETQFNQYK	3	674.657	699.346	21	35
MUC1	Mucin-1	EGTINVHDVETQFNQYK	3	674.657	310.176	29	35
MUC1	Mucin-1	EGTINVHDVETQFNQYK	3	674.657	811.384	21	35
MUC1	Mucin-1	EGTINVHDVETQFNQYK	3	677.328	936.467	21	35
MUC1	Mucin-1	EGTINVHDVETQFNQYK	3	677.328	707.36	21	35
MUC1	Mucin-1	EGTINVHDVETQFNQYK	3	677.328	318.19	29	35
MUC1	Mucin-1	EGTINVHDVETQFNQYK	3	677.328	815.391	21	35
MUC1	Mucin-1	QGGFLGLSNIK	2	567.319	744.461	20	35
MUC1	Mucin-1	QGGFLGLSNIK	2	567.319	631.377	22	35
MUC1	Mucin-1	QGGFLGLSNIK	2	567.319	574.356	20	35
MUC1	Mucin-1	QGGFLGLSNIK	2	567.319	461.272	20	35
MUC1	Mucin-1	QGGFLGLSNIK	2	571.326	752.476	20	35
MUC1	Mucin-1	QGGFLGLSNIK	2	571.326	639.392	22	35
MUC1	Mucin-1	QGGFLGLSNIK	2	571.326	582.37	20	35
MUC1	Mucin-1	QGGFLGLSNIK	2	571.326	469.286	20	35
MUC1	Mucin-1	NYGQLDIFPAR	2	647.333	603.361	31	35
MUC1	Mucin-1	NYGQLDIFPAR	2	647.333	490.277	21	35
MUC1	Mucin-1	NYGQLDIFPAR	2	647.333	343.209	21	35
MUC1	Mucin-1	NYGQLDIFPAR	2	647.333	278.114	21	35
MUC1	Mucin-1	NYGQLDIFPAR	2	652.337	613.37	31	35
MUC1	Mucin-1	NYGQLDIFPAR	2	652.337	500.286	21	35
MUC1	Mucin-1	NYGQLDIFPAR	2	652.337	353.217	21	35
MUC1	Mucin-1	NYGQLDIFPAR	2	652.337	278.114	21	35
CDH1	Cadherin-1	NTGVISVVTTGLDR	2	716.394	1060.6	27	35
CDH1	Cadherin-1	NTGVISVVTTGLDR	2	716.394	947.516	25	35
CDH1	Cadherin-1	NTGVISVVTTGLDR	2	716.394	761.415	25	35
CDH1	Cadherin-1	NTGVISVVTTGLDR	2	716.394	273.119	29	35
CDH1	Cadherin-1	NTGVISVVTTGLDR	2	721.398	1070.61	27	35
CDH1	Cadherin-1	NTGVISVVTTGLDR	2	721.398	957.524	25	35
CDH1	Cadherin-1	NTGVISVVTTGLDR	2	721.398	771.423	25	35
CDH1	Cadherin-1	NTGVISVVTTGLDR	2	721.398	273.119	29	35
ADA	Adenosine deaminase	VELHVHLDGSIKPETILYYGR	4	610.581	1111.58	23	40
ADA	Adenosine deaminase	VELHVHLDGSIKPETILYYGR	4	610.581	671.351	27	40
ADA	Adenosine deaminase	VELHVHLDGSIKPETILYYGR	4	610.581	558.267	21	40
ADA	Adenosine deaminase	VELHVHLDGSIKPETILYYGR	4	610.581	737.736	19	40
ADA	Adenosine deaminase	VELHVHLDGSIKPETILYYGR	4	613.083	1121.59	23	40
ADA	Adenosine deaminase	VELHVHLDGSIKPETILYYGR	4	613.083	681.359	27	40
ADA	Adenosine deaminase	VELHVHLDGSIKPETILYYGR	4	613.083	568.275	21	40
ADA	Adenosine deaminase	VELHVHLDGSIKPETILYYGR	4	613.083	741.072	19	40
ADA	Adenosine deaminase	LGHGYHTLEDQALYNR	3	629.643	636.346	25	35
ADA	Adenosine deaminase	LGHGYHTLEDQALYNR	3	629.643	565.309	23	35
ADA	Adenosine deaminase	LGHGYHTLEDQALYNR	3	629.643	452.225	23	35
ADA	Adenosine deaminase	LGHGYHTLEDQALYNR	3	629.643	572.941	21	35
ADA	Adenosine deaminase	LGHGYHTLEDQALYNR	3	632.979	646.355	25	35
ADA	Adenosine deaminase	LGHGYHTLEDQALYNR	3	632.979	575.318	23	35
ADA	Adenosine deaminase	LGHGYHTLEDQALYNR	3	632.979	462.233	23	35
ADA	Adenosine deaminase	LGHGYHTLEDQALYNR	3	632.979	576.277	21	35
MMP9	Matrix metalloproteinase-9	LGLGADVAQVTGALR	2	720.912	1029.57	26	35
MMP9	Matrix metalloproteinase-9	LGLGADVAQVTGALR	2	720.912	815.473	20	35
MMP9	Matrix metalloproteinase-9	LGLGADVAQVTGALR	2	720.912	744.436	28	35
MMP9	Matrix metalloproteinase-9	LGLGADVAQVTGALR	2	720.912	517.309	28	35
MMP9	Matrix metalloproteinase-9	LGLGADVAQVTGALR	2	720.912	825.446	26	35
MMP9	Matrix metalloproteinase-9	LGLGADVAQVTGALR	2	725.916	1039.58	26	35
MMP9	Matrix metalloproteinase-9	LGLGADVAQVTGALR	2	725.916	825.482	20	35
MMP9	Matrix metalloproteinase-9	LGLGADVAQVTGALR	2	725.916	754.445	28	35
MMP9	Matrix metalloproteinase-9	LGLGADVAQVTGALR	2	725.916	527.318	28	35
MMP9	Matrix metalloproteinase-9	LGLGADVAQVTGALR	2	725.916	825.446	26	35
MMP9	Matrix metalloproteinase-9	AVIDDAFAR	2	489.256	807.4	17	30
MMP9	Matrix metalloproteinase-9	AVIDDAFAR	2	489.256	694.315	21	30
MMP9	Matrix metalloproteinase-9	AVIDDAFAR	2	489.256	464.262	25	30
MMP9	Matrix metalloproteinase-9	AVIDDAFAR	2	489.256	404.203	15	30
MMP9	Matrix metalloproteinase-9	AVIDDAFAR	2	494.26	817.408	17	30
MMP9	Matrix metalloproteinase-9	AVIDDAFAR	2	494.26	704.324	21	30
MMP9	Matrix metalloproteinase-9	AVIDDAFAR	2	494.26	474.27	25	30
MMP9	Matrix metalloproteinase-9	AVIDDAFAR	2	494.26	409.208	15	30
CRP	C-reactive protein	ESDTSYVSLK	2	564.775	696.393	18	30
CRP	C-reactive protein	ESDTSYVSLK	2	564.775	609.361	18	30
CRP	C-reactive protein	ESDTSYVSLK	2	564.775	347.229	16	30
CRP	C-reactive protein	ESDTSYVSLK	2	568.782	704.407	18	30
CRP	C-reactive protein	ESDTSYVSLK	2	568.782	617.375	18	30
CRP	C-reactive protein	ESDTSYVSLK	2	568.782	355.243	16	30
CRP	C-reactive protein	GYSIFSYATK	2	568.785	916.477	16	30
CRP	C-reactive protein	GYSIFSYATK	2	568.785	716.361	18	30
CRP	C-reactive protein	GYSIFSYATK	2	568.785	308.124	18	30
CRP	C-reactive protein	GYSIFSYATK	2	572.792	924.492	16	30
CRP	C-reactive protein	GYSIFSYATK	2	572.792	724.376	18	30
CRP	C-reactive protein	GYSIFSYATK	2	572.792	308.124	18	30
GSN	Gelsolin	QTQVSVLPEGGETPLFK	2	915.486	1187.63	29	45
GSN	Gelsolin	QTQVSVLPEGGETPLFK	2	915.486	1074.55	31	45
GSN	Gelsolin	QTQVSVLPEGGETPLFK	2	915.486	504.318	43	45
GSN	Gelsolin	QTQVSVLPEGGETPLFK	2	919.493	1195.64	29	45
GSN	Gelsolin	QTQVSVLPEGGETPLFK	2	919.493	1082.56	31	45
GSN	Gelsolin	QTQVSVLPEGGETPLFK	2	919.493	512.332	43	45
GSN	Gelsolin	AGALNSNDAFVLK	2	660.351	1007.52	23	40
GSN	Gelsolin	AGALNSNDAFVLK	2	660.351	893.473	23	40
GSN	Gelsolin	AGALNSNDAFVLK	2	660.351	806.441	23	40
GSN	Gelsolin	AGALNSNDAFVLK	2	660.351	200.103	25	40
GSN	Gelsolin	AGALNSNDAFVLK	2	664.358	1015.53	23	40
GSN	Gelsolin	AGALNSNDAFVLK	2	664.358	901.487	23	40
GSN	Gelsolin	AGALNSNDAFVLK	2	664.358	814.455	23	40
GSN	Gelsolin	AGALNSNDAFVLK	2	664.358	200.103	25	40
GSN	Gelsolin	TGAQELLR	2	444.251	786.447	19	30
GSN	Gelsolin	TGAQELLR	2	444.251	729.425	17	30
GSN	Gelsolin	TGAQELLR	2	444.251	658.388	17	30
GSN	Gelsolin	TGAQELLR	2	444.251	159.076	19	30
GSN	Gelsolin	TGAQELLR	2	449.255	796.455	19	30
GSN	Gelsolin	TGAQELLR	2	449.255	739.434	17	30
GSN	Gelsolin	TGAQELLR	2	449.255	668.397	17	30
GSN	Gelsolin	TGAQELLR	2	449.255	159.076	19	30
SERPINA4	Kallistatin	VGSALFLSHNLK	3	429.247	598.331	16	30
SERPINA4	Kallistatin	VGSALFLSHNLK	3	429.247	593.833	12	30
SERPINA4	Kallistatin	VGSALFLSHNLK	3	429.247	565.322	12	30
SERPINA4	Kallistatin	VGSALFLSHNLK	3	431.918	606.345	16	30
SERPINA4	Kallistatin	VGSALFLSHNLK	3	431.918	597.84	12	30
SERPINA4	Kallistatin	VGSALFLSHNLK	3	431.918	569.329	12	30
SERPINA4	Kallistatin	IAPANADFAFR	2	596.809	840.4	25	35
SERPINA4	Kallistatin	IAPANADFAFR	2	596.809	540.293	29	35
SERPINA4	Kallistatin	IAPANADFAFR	2	596.809	504.749	13	35
SERPINA4	Kallistatin	IAPANADFAFR	2	601.813	850.408	25	35
SERPINA4	Kallistatin	IAPANADFAFR	2	601.813	550.301	29	35
SERPINA4	Kallistatin	IAPANADFAFR	2	601.813	509.753	13	35
WARS	Tryptophan--tRNA ligase, cytoplasmic	DLTLDQAYSYAVENAK	2	900.936	1115.54	32	45
WARS	Tryptophan--tRNA ligase, cytoplasmic	DLTLDQAYSYAVENAK	2	900.936	1044.5	32	45
WARS	Tryptophan--tRNA ligase, cytoplasmic	DLTLDQAYSYAVENAK	2	900.936	881.436	30	45
WARS	Tryptophan--tRNA ligase, cytoplasmic	DLTLDQAYSYAVENAK	2	900.936	330.166	32	45
WARS	Tryptophan--tRNA ligase, cytoplasmic	DLTLDQAYSYAVENAK	2	904.943	1123.55	32	45
WARS	Tryptophan--tRNA ligase, cytoplasmic	DLTLDQAYSYAVENAK	2	904.943	1052.51	32	45
WARS	Tryptophan--tRNA ligase, cytoplasmic	DLTLDQAYSYAVENAK	2	904.943	889.451	30	45
WARS	Tryptophan--tRNA ligase, cytoplasmic	DLTLDQAYSYAVENAK	2	904.943	330.166	32	45
WARS	Tryptophan--tRNA ligase, cytoplasmic	GIFGFTDSDCIGK	2	708.827	1099.47	25	40
WARS	Tryptophan--tRNA ligase, cytoplasmic	GIFGFTDSDCIGK	2	708.827	895.383	25	40
WARS	Tryptophan--tRNA ligase, cytoplasmic	GIFGFTDSDCIGK	2	708.827	679.308	29	40
WARS	Tryptophan--tRNA ligase, cytoplasmic	GIFGFTDSDCIGK	2	708.827	623.774	19	40
WARS	Tryptophan--tRNA ligase, cytoplasmic	GIFGFTDSDCIGK	2	712.834	1107.49	25	40
WARS	Tryptophan--tRNA ligase, cytoplasmic	GIFGFTDSDCIGK	2	712.834	903.397	25	40
WARS	Tryptophan--tRNA ligase, cytoplasmic	GIFGFTDSDCIGK	2	712.834	687.322	29	40
WARS	Tryptophan--tRNA ligase, cytoplasmic	GIFGFTDSDCIGK	2	712.834	627.781	19	40
WARS	Tryptophan--tRNA ligase, cytoplasmic	ALIEVLQPLIAEHQAR	3	601.016	752.418	16	30
WARS	Tryptophan--tRNA ligase, cytoplasmic	ALIEVLQPLIAEHQAR	3	601.016	687.896	18	30
WARS	Tryptophan--tRNA ligase, cytoplasmic	ALIEVLQPLIAEHQAR	3	601.016	638.362	16	30
WARS	Tryptophan--tRNA ligase, cytoplasmic	ALIEVLQPLIAEHQAR	3	601.016	185.128	18	30
WARS	Tryptophan--tRNA ligase, cytoplasmic	ALIEVLQPLIAEHQAR	3	604.352	757.422	16	30
WARS	Tryptophan--tRNA ligase, cytoplasmic	ALIEVLQPLIAEHQAR	3	604.352	692.9	18	30
WARS	Tryptophan--tRNA ligase, cytoplasmic	ALIEVLQPLIAEHQAR	3	604.352	643.366	16	30
WARS	Tryptophan--tRNA ligase, cytoplasmic	ALIEVLQPLIAEHQAR	3	604.352	185.128	18	30
LDHA	L-lactate dehydrogenase A chain	SADTLWGIQK	2	559.796	960.515	18	30
LDHA	L-lactate dehydrogenase A chain	SADTLWGIQK	2	559.796	631.356	18	30
LDHA	L-lactate dehydrogenase A chain	SADTLWGIQK	2	559.796	159.076	28	30
LDHA	L-lactate dehydrogenase A chain	SADTLWGIQK	2	559.796	488.235	14	30
LDHA	L-lactate dehydrogenase A chain	SADTLWGIQK	2	563.803	968.529	18	30
LDHA	L-lactate dehydrogenase A chain	SADTLWGIQK	2	563.803	639.37	18	30
LDHA	L-lactate dehydrogenase A chain	SADTLWGIQK	2	563.803	159.076	28	30
LDHA	L-lactate dehydrogenase A chain	SADTLWGIQK	2	563.803	488.235	14	30
LDHA	L-lactate dehydrogenase A chain	FIIPNVVK	2	465.295	669.429	16	30
LDHA	L-lactate dehydrogenase A chain	FIIPNVVK	2	465.295	556.345	16	30
LDHA	L-lactate dehydrogenase A chain	FIIPNVVK	2	465.295	261.16	14	30
LDHA	L-lactate dehydrogenase A chain	FIIPNVVK	2	465.295	374.244	12	30
LDHA	L-lactate dehydrogenase A chain	FIIPNVVK	2	469.302	677.444	16	30
LDHA	L-lactate dehydrogenase A chain	FIIPNVVK	2	469.302	564.36	16	30
LDHA	L-lactate dehydrogenase A chain	FIIPNVVK	2	469.302	261.16	14	30
LDHA	L-lactate dehydrogenase A chain	FIIPNVVK	2	469.302	374.244	12	30
LDHB	L-lactate dehydrogenase B chain	IVVVTAGVR	2	457.295	701.43	14	30
LDHB	L-lactate dehydrogenase B chain	IVVVTAGVR	2	457.295	602.362	18	30
LDHB	L-lactate dehydrogenase B chain	IVVVTAGVR	2	457.295	503.294	18	30
LDHB	L-lactate dehydrogenase B chain	IVVVTAGVR	2	457.295	213.16	14	30
LDHB	L-lactate dehydrogenase B chain	IVVVTAGVR	2	462.299	711.439	14	30
LDHB	L-lactate dehydrogenase B chain	IVVVTAGVR	2	462.299	612.37	18	30
LDHB	L-lactate dehydrogenase B chain	IVVVTAGVR	2	462.299	513.302	18	30
LDHB	L-lactate dehydrogenase B chain	IVVVTAGVR	2	462.299	213.16	14	30
LDHB	L-lactate dehydrogenase B chain	SADTLWDIQK	2	588.798	1018.52	21	35
LDHB	L-lactate dehydrogenase B chain	SADTLWDIQK	2	588.798	802.446	19	35
LDHB	L-lactate dehydrogenase B chain	SADTLWDIQK	2	588.798	689.362	19	35
LDHB	L-lactate dehydrogenase B chain	SADTLWDIQK	2	588.798	503.282	17	35
LDHB	L-lactate dehydrogenase B chain	SADTLWDIQK	2	592.806	1026.53	21	35
LDHB	L-lactate dehydrogenase B chain	SADTLWDIQK	2	592.806	810.46	19	35
LDHB	L-lactate dehydrogenase B chain	SADTLWDIQK	2	592.806	697.376	19	35
LDHB	L-lactate dehydrogenase B chain	SADTLWDIQK	2	592.806	511.297	17	35
LDHB	L-lactate dehydrogenase B chain	GLTSVINQK	2	480.28	789.446	19	30
LDHB	L-lactate dehydrogenase B chain	GLTSVINQK	2	480.28	688.399	19	30
LDHB	L-lactate dehydrogenase B chain	GLTSVINQK	2	480.28	502.298	13	30
LDHB	L-lactate dehydrogenase B chain	GLTSVINQK	2	480.28	171.113	21	30
LDHB	L-lactate dehydrogenase B chain	GLTSVINQK	2	484.287	797.461	19	30
LDHB	L-lactate dehydrogenase B chain	GLTSVINQK	2	484.287	696.413	19	30
LDHB	L-lactate dehydrogenase B chain	GLTSVINQK	2	484.287	510.313	13	30
LDHB	L-lactate dehydrogenase B chain	GLTSVINQK	2	484.287	171.113	21	30
MSLN	Mesothelin	IQSFLGGAPTEDLK	2	738.391	1234.63	26	40
MSLN	Mesothelin	IQSFLGGAPTEDLK	2	738.391	887.447	28	40
MSLN	Mesothelin	IQSFLGGAPTEDLK	2	738.391	702.367	30	40
MSLN	Mesothelin	IQSFLGGAPTEDLK	2	738.391	242.15	24	40
MSLN	Mesothelin	IQSFLGGAPTEDLK	2	742.398	1242.65	26	40
MSLN	Mesothelin	IQSFLGGAPTEDLK	2	742.398	895.461	28	40
MSLN	Mesothelin	IQSFLGGAPTEDLK	2	742.398	710.381	30	40
MSLN	Mesothelin	IQSFLGGAPTEDLK	2	742.398	242.15	24	40
MSLN	Mesothelin	TDAVLPLTVAEVQK	2	742.422	984.572	22	35
MSLN	Mesothelin	TDAVLPLTVAEVQK	2	742.422	217.082	36	35
MSLN	Mesothelin	TDAVLPLTVAEVQK	2	742.422	288.119	34	35
MSLN	Mesothelin	TDAVLPLTVAEVQK	2	742.422	500.271	20	35
MSLN	Mesothelin	TDAVLPLTVAEVQK	2	746.429	992.587	22	35
MSLN	Mesothelin	TDAVLPLTVAEVQK	2	746.429	217.082	36	35
MSLN	Mesothelin	TDAVLPLTVAEVQK	2	746.429	288.119	34	35
MSLN	Mesothelin	TDAVLPLTVAEVQK	2	746.429	500.271	20	35
MSLN	Mesothelin	LLGPHVEGLK	3	354.882	475.277	11	25
MSLN	Mesothelin	LLGPHVEGLK	3	354.882	418.735	11	25
MSLN	Mesothelin	LLGPHVEGLK	3	354.882	390.224	15	25
MSLN	Mesothelin	LLGPHVEGLK	3	354.882	341.698	13	25
MSLN	Mesothelin	LLGPHVEGLK	3	357.553	479.284	11	25
MSLN	Mesothelin	LLGPHVEGLK	3	357.553	422.742	11	25
MSLN	Mesothelin	LLGPHVEGLK	3	357.553	394.231	15	25
MSLN	Mesothelin	LLGPHVEGLK	3	357.553	345.705	13	25
GRP	Gastrin-releasing peptide	NHQPPQPK	2	473.249	694.388	16	40
GRP	Gastrin-releasing peptide	NHQPPQPK	2	473.249	566.33	16	40
GRP	Gastrin-releasing peptide	NHQPPQPK	2	473.249	469.277	16	40
GRP	Gastrin-releasing peptide	NHQPPQPK	2	473.249	244.166	16	40
GRP	Gastrin-releasing peptide	NHQPPQPK	2	473.249	252.109	16	40
GRP	Gastrin-releasing peptide	NHQPPQPK	2	477.256	702.402	16	40
GRP	Gastrin-releasing peptide	NHQPPQPK	2	477.256	574.344	16	40
GRP	Gastrin-releasing peptide	NHQPPQPK	2	477.256	477.291	16	40
GRP	Gastrin-releasing peptide	NHQPPQPK	2	477.256	252.18	16	40
GRP	Gastrin-releasing peptide	NHQPPQPK	2	477.256	252.109	16	40
CRP	C-reactive protein	QDNEILIFWSK	2	696.862	906.545	23	45
CRP	C-reactive protein	QDNEILIFWSK	2	696.862	793.461	25	45
CRP	C-reactive protein	QDNEILIFWSK	2	696.862	680.377	23	45
CRP	C-reactive protein	QDNEILIFWSK	2	696.862	567.293	23	45
CRP	C-reactive protein	QDNEILIFWSK	2	696.862	420.224	23	45
CRP	C-reactive protein	QDNEILIFWSK	2	700.869	914.559	23	45
CRP	C-reactive protein	QDNEILIFWSK	2	700.869	801.475	25	45
CRP	C-reactive protein	QDNEILIFWSK	2	700.869	688.391	23	45
CRP	C-reactive protein	QDNEILIFWSK	2	700.869	575.307	23	45
CRP	C-reactive protein	QDNEILIFWSK	2	700.869	428.238	23	45
CXCL10	C-X-C motif chemokine 10	VEIIATMK	2	452.762	805.449	18	40
CXCL10	C-X-C motif chemokine 10	VEIIATMK	2	452.762	676.406	16	40
CXCL10	C-X-C motif chemokine 10	VEIIATMK	2	452.762	563.322	16	40
CXCL10	C-X-C motif chemokine 10	VEIIATMK	2	452.762	229.118	14	40
CXCL10	C-X-C motif chemokine 10	VEIIATMK	2	456.769	813.463	18	40
CXCL10	C-X-C motif chemokine 10	VEIIATMK	2	456.769	684.42	16	40
CXCL10	C-X-C motif chemokine 10	VEIIATMK	2	456.769	571.336	16	40
CXCL10	C-X-C motif chemokine 10	VEIIATMK	2	456.769	229.118	14	40
GRP	Gastrin-releasing peptide	AVPLPAGGGTVLTK	2	640.882	900.515	23	35
GRP	Gastrin-releasing peptide	AVPLPAGGGTVLTK	2	640.882	803.462	31	35
GRP	Gastrin-releasing peptide	AVPLPAGGGTVLTK	2	640.882	732.425	29	35
GRP	Gastrin-releasing peptide	AVPLPAGGGTVLTK	2	640.882	381.25	17	35
GRP	Gastrin-releasing peptide	AVPLPAGGGTVLTK	2	644.889	908.529	23	35
GRP	Gastrin-releasing peptide	AVPLPAGGGTVLTK	2	644.889	811.476	31	35
GRP	Gastrin-releasing peptide	AVPLPAGGGTVLTK	2	644.889	740.439	29	35
GRP	Gastrin-releasing peptide	AVPLPAGGGTVLTK	2	644.889	381.25	17	35
MSLN	Mesothelin	VNAIPFTYEQLDVLK	2	875.475	1352.71	27	45
MSLN	Mesothelin	VNAIPFTYEQLDVLK	2	875.475	676.858	27	45
MSLN	Mesothelin	VNAIPFTYEQLDVLK	2	875.475	285.156	31	45
MSLN	Mesothelin	VNAIPFTYEQLDVLK	2	875.475	398.24	23	45
MSLN	Mesothelin	VNAIPFTYEQLDVLK	2	879.482	1360.72	27	45
MSLN	Mesothelin	VNAIPFTYEQLDVLK	2	879.482	680.866	27	45
MSLN	Mesothelin	VNAIPFTYEQLDVLK	2	879.482	285.156	31	45
MSLN	Mesothelin	VNAIPFTYEQLDVLK	2	879.482	398.24	23	45
MMP9	Matrix metalloproteinase-9	AFALWSAVTPLTFTR	2	840.959	1092.6	32	35
MMP9	Matrix metalloproteinase-9	AFALWSAVTPLTFTR	2	840.959	934.536	28	35
MMP9	Matrix metalloproteinase-9	AFALWSAVTPLTFTR	2	840.959	835.467	24	35
MMP9	Matrix metalloproteinase-9	AFALWSAVTPLTFTR	2	840.959	734.42	22	35
MMP9	Matrix metalloproteinase-9	AFALWSAVTPLTFTR	2	845.963	1102.61	32	35
MMP9	Matrix metalloproteinase-9	AFALWSAVTPLTFTR	2	845.963	944.544	28	35
MMP9	Matrix metalloproteinase-9	AFALWSAVTPLTFTR	2	845.963	845.475	24	35
MMP9	Matrix metalloproteinase-9	AFALWSAVTPLTFTR	2	845.963	744.428	22	35
CXCL10	C-X-C motif chemokine 10	CLNPESK	2	424.203	574.283	15	45
CXCL10	C-X-C motif chemokine 10	CLNPESK	2	424.203	460.24	15	45
CXCL10	C-X-C motif chemokine 10	CLNPESK	2	424.203	274.122	15	45
CXCL10	C-X-C motif chemokine 10	CLNPESK	2	424.203	388.165	13	45
CXCL10	C-X-C motif chemokine 10	CLNPESK	2	428.21	582.297	15	45
CXCL10	C-X-C motif chemokine 10	CLNPESK	2	428.21	468.254	15	45
CXCL10	C-X-C motif chemokine 10	CLNPESK	2	428.21	274.122	15	45
CXCL10	C-X-C motif chemokine 10	CLNPESK	2	428.21	388.165	13	45
KRT8	Keratin, type II cytoskeletal 8	LSELEAALQR	2	565.314	800.462	22	30
KRT8	Keratin, type II cytoskeletal 8	LSELEAALQR	2	565.314	687.378	20	30
KRT8	Keratin, type II cytoskeletal 8	LSELEAALQR	2	565.314	558.336	24	30
KRT8	Keratin, type II cytoskeletal 8	LSELEAALQR	2	565.314	487.299	20	30
KRT8	Keratin, type II cytoskeletal 8	LSELEAALQR	2	570.318	810.471	22	30
KRT8	Keratin, type II cytoskeletal 8	LSELEAALQR	2	570.318	697.387	20	30
KRT8	Keratin, type II cytoskeletal 8	LSELEAALQR	2	570.318	568.344	24	30
KRT8	Keratin, type II cytoskeletal 8	LSELEAALQR	2	570.318	497.307	20	30
C9	Complement component C9	TEHYEEQIEAFK	3	508.572	607.345	15	30
C9	Complement component C9	TEHYEEQIEAFK	3	508.572	494.261	15	30
C9	Complement component C9	TEHYEEQIEAFK	3	508.572	368.156	25	30
C9	Complement component C9	TEHYEEQIEAFK	3	511.243	615.359	15	30
C9	Complement component C9	TEHYEEQIEAFK	3	511.243	502.275	15	30
C9	Complement component C9	TEHYEEQIEAFK	3	511.243	368.156	25	30
SERPINA4	Kallistatin	LGFTDLFSK	2	514.277	914.462	20	30
SERPINA4	Kallistatin	LGFTDLFSK	2	514.277	857.44	18	30
SERPINA4	Kallistatin	LGFTDLFSK	2	514.277	710.372	18	30
SERPINA4	Kallistatin	LGFTDLFSK	2	514.277	234.145	28	30
SERPINA4	Kallistatin	LGFTDLFSK	2	518.284	922.476	20	30
SERPINA4	Kallistatin	LGFTDLFSK	2	518.284	865.455	18	30
SERPINA4	Kallistatin	LGFTDLFSK	2	518.284	718.386	18	30
SERPINA4	Kallistatin	LGFTDLFSK	2	518.284	242.159	28	30
KRT17	Keratin, type I cytoskeletal 17	AAPGVDLSR	2	443.243	646.352	23	25
KRT17	Keratin, type I cytoskeletal 17	AAPGVDLSR	2	443.243	490.262	21	25
KRT17	Keratin, type I cytoskeletal 17	AAPGVDLSR	2	443.243	375.235	25	25
KRT17	Keratin, type I cytoskeletal 17	AAPGVDLSR	2	443.243	372.206	15	25
KRT17	Keratin, type I cytoskeletal 17	AAPGVDLSR	2	448.247	656.36	23	25
KRT17	Keratin, type I cytoskeletal 17	AAPGVDLSR	2	448.247	500.27	21	25
KRT17	Keratin, type I cytoskeletal 17	AAPGVDLSR	2	448.247	385.243	25	25
KRT17	Keratin, type I cytoskeletal 17	AAPGVDLSR	2	448.247	377.21	15	25
CXCL10	C-X-C motif chemokine 10	CTCISISNQPVNPR	2	823.393	1111.59	35	45
CXCL10	C-X-C motif chemokine 10	CTCISISNQPVNPR	2	823.393	911.469	31	45
CXCL10	C-X-C motif chemokine 10	CTCISISNQPVNPR	2	823.393	582.336	31	45
CXCL10	C-X-C motif chemokine 10	CTCISISNQPVNPR	2	823.393	272.172	27	45
CXCL10	C-X-C motif chemokine 10	CTCISISNQPVNPR	2	828.397	1121.59	35	45
CXCL10	C-X-C motif chemokine 10	CTCISISNQPVNPR	2	828.397	921.478	31	45
CXCL10	C-X-C motif chemokine 10	CTCISISNQPVNPR	2	828.397	592.344	31	45
CXCL10	C-X-C motif chemokine 10	CTCISISNQPVNPR	2	828.397	282.18	27	45
ADA2	Adenosine deaminase 2	IGHGFALSK	2	465.264	622.356	18	30
ADA2	Adenosine deaminase 2	IGHGFALSK	2	465.264	234.145	22	30
ADA2	Adenosine deaminase 2	IGHGFALSK	2	465.264	380.211	18	30
ADA2	Adenosine deaminase 2	IGHGFALSK	2	465.264	583.299	22	30
ADA2	Adenosine deaminase 2	IGHGFALSK	2	469.271	630.37	18	30
ADA2	Adenosine deaminase 2	IGHGFALSK	2	469.271	242.159	22	30
ADA2	Adenosine deaminase 2	IGHGFALSK	2	469.271	384.218	18	30
ADA2	Adenosine deaminase 2	IGHGFALSK	2	469.271	583.299	22	30
LDHA	L-lactate dehydrogenase A chain	LLIVSNPVDILTYVAWK	2	972.564	1505.8	31	60
LDHA	L-lactate dehydrogenase A chain	LLIVSNPVDILTYVAWK	2	972.564	1304.72	31	60
LDHA	L-lactate dehydrogenase A chain	LLIVSNPVDILTYVAWK	2	972.564	404.229	27	60
LDHA	L-lactate dehydrogenase A chain	LLIVSNPVDILTYVAWK	2	972.564	227.175	45	60
LDHA	L-lactate dehydrogenase A chain	LLIVSNPVDILTYVAWK	2	972.564	340.259	35	60
LDHA	L-lactate dehydrogenase A chain	LLIVSNPVDILTYVAWK	2	976.571	1513.81	31	60
LDHA	L-lactate dehydrogenase A chain	LLIVSNPVDILTYVAWK	2	976.571	1312.74	31	60
LDHA	L-lactate dehydrogenase A chain	LLIVSNPVDILTYVAWK	2	976.571	412.243	27	60
LDHA	L-lactate dehydrogenase A chain	LLIVSNPVDILTYVAWK	2	976.571	227.175	45	60
LDHA	L-lactate dehydrogenase A chain	LLIVSNPVDILTYVAWK	2	976.571	340.259	35	60
LDHB	L-lactate dehydrogenase B chain	SLADELALVDVLEDK	2	815.433	1001.55	27	45
LDHB	L-lactate dehydrogenase B chain	SLADELALVDVLEDK	2	815.433	930.514	25	45
LDHB	L-lactate dehydrogenase B chain	SLADELALVDVLEDK	2	815.433	817.43	23	45
LDHB	L-lactate dehydrogenase B chain	SLADELALVDVLEDK	2	815.433	201.123	31	45
LDHB	L-lactate dehydrogenase B chain	SLADELALVDVLEDK	2	819.44	1009.57	27	45
LDHB	L-lactate dehydrogenase B chain	SLADELALVDVLEDK	2	819.44	938.528	25	45
LDHB	L-lactate dehydrogenase B chain	SLADELALVDVLEDK	2	819.44	825.444	23	45
LDHB	L-lactate dehydrogenase B chain	SLADELALVDVLEDK	2	819.44	201.123	31	45
