# Supplementary material for: Diagnosing pleural effusions using mass spectrometry-based multiplexed targeted proteomics quantitating mid- to high-abundance markers of cancer, infection/inflammation and tuberculosis
Source: Sci Rep. 2022 Feb 23;12:3054. doi: 10.1038/s41598-022-06924-y (PMC8866415; doi:10.1038/s41598-022-06924-y)
Supplement: Supplementary file 3 — Supplementary Table 3. [file 41598_2022_6924_MOESM3_ESM.xlsx]

## Sheet: Table S4
		Supplementary table S4. Protein markers significantly different between the five PE types, and their potential diagnostic utility. Shown in order of significance for all possible 26 comparisons as indicated by the AUC value from ROC curve analysis.
		All significant differences in marker amount with a p-value ≤0.05 (MWU test) are shown to enable a comparison of most markers, while those that performed best are highlighted (p-value ≤0.01 MWU test (colored), and AUC: ≥0.700 (bold)).
		AUC 95% confidence intervals, significance values, and the peptides used in the calculations are indicated.
		Cancer (n=109)								TB (n=24)								Other-infectious (n=34)								All-infectious (n=58)								Benign (n=42)
		Protein	Peptides	p-value MWU	AUC	Asymp. 95% Confid. Interval		Asymp. Sig.		Protein	Peptides	p-value MWU	AUC	Asymp. 95% Confid. Interval		Asymp. Sig.		Protein	Peptides	p-value MWU	AUC	Asymp. 95% Confid. Interval		Asymp. Sig.		Protein	Peptides	p-value MWU	AUC	Asymp. 95% Confid. Interval		Asymp. Sig.		Protein	Peptides	p-value MWU	AUC	Asymp. 95% Confid. Interval		Asymp. Sig.
		Cancer vs. Rest (n=100)								TB vs. Rest (n=185)								Other-infectious vs. Rest (n=175)								All-infectious vs. Rest (n=151)								Bening vs. Rest (n=167)
		CDH1	GQVPENEANVVITTLK	<0.001	0.766	0.701	0.83	0		ADA2	FVETHPEFIGIK	<0.001	0.881	0.797	0.966	0		S100A9	NIETIINTFHQYSVK	<0.001	0.773	0.687	0.86	0		S100A9	NIETIINTFHQYSVK	<0.001	0.795	0.724	0.866	0		SVEP1	GAFQQAAQILLHAR	0.037	0.604078	0.518027	0.690128	0.0371937
			NTGVISVVTTGLDR								DIPIEVCPISNQVLK								LGHPDTLNQGEFK								LGHPDTLNQGEFK								LLSDFPVVPTATR
		MUC1	QGGFLGLSNIK	<0.001	0.703	0.631	0.775	0		CXCL10	LEIIPASQFCPR	<0.001	0.88	0.788	0.971	0		APCS	AYSLFSYNTQGR	<0.001	0.715	0.618	0.812	0		VIM	ILLAELEQLK	<0.001	0.793	0.715	0.87	0		Rest vs. Benign
		THBS4	AFAGPSQKPETIELR	<0.001	0.701	0.629	0.772	0		WARS	ALIEVLQPLIAEHQAR	<0.001	0.832	0.715	0.948	0			QGYFVEAQPK								ISLPLPNFSSLNLR							LDH	VIGSGCNLDSAR	<0.001	0.818	0.746	0.89	0
			NSLWHTGDTSDQVR								DLTLDQAYSYAVENAK								VGEYSLYIGR							ADA2	FVETHPEFIGIK	<0.001	0.761	0.687	0.835	0		LDHA	DYNVTANSK	<0.001	0.805	0.73	0.88	0
		MSLN	LLGPHVEGLK	<0.001	0.698	0.627	0.769	0			GIFGFTDSDCIGK							CRP	ESDTSYVSLK	<0.001	0.712	0.61	0.814	0			DIPIEVCPISNQVLK								FIIPNVVK
			TDAVLPLTVAEVQK								ISFPAIQAAPSFSNSFPQIFR								GYSIFSYATK							WARS	ALIEVLQPLIAEHQAR	<0.001	0.753	0.673	0.834	0			LLIVSNPVDILTYVAWK
			VNAIPFTYEQLDVLK							VIM	ILLAELEQLK	<0.001	0.8	0.691	0.909	0			QDNEILIFWSK								DLTLDQAYSYAVENAK								SADTLWGIQK
		HPX	GGYTLVSGYPK	<0.001	0.661	0.587	0.735	0			ISLPLPNFSSLNLR							VIM	ILLAELEQLK	<0.001	0.707	0.608	0.806	0			GIFGFTDSDCIGK								VTLTSEEEAR
			NFPSPVDAAFR							LGALS1	DGGAWGTEQR	<0.001	0.767	0.661	0.873	0			ISLPLPNFSSLNLR								ISFPAIQAAPSFSNSFPQIFR							LDHB	GLTSVINQK	<0.001	0.799	0.723	0.876	0
			SGAQATWTELPWPHEK								LPDGYEFK							LDHA	DYNVTANSK	0.001	0.674	0.579	0.769	0.001		APCS	AYSLFSYNTQGR	<0.001	0.74	0.665	0.814	0			IVVVTAGVR
		SVEP1	GAFQQAAQILLHAR	<0.001	0.658	0.584	0.731	0		MMP9	LGLGADVAQVTGALR	<0.001	0.753	0.645	0.862	0			FIIPNVVK								QGYFVEAQPK								SADTLWDIQK
			LLSDFPVVPTATR							S100A9	NIETIINTFHQYSVK	<0.001	0.716	0.604	0.827	0.001			LLIVSNPVDILTYVAWK								VGEYSLYIGR								SLADELALVDVLEDK
		SPINT1	YTSGFDELQR	<0.001	0.651	0.577	0.725	0			LGHPDTLNQGEFK								SADTLWGIQK							LGALS1	DGGAWGTEQR	<0.001	0.738	0.662	0.813	0		HPX	GGYTLVSGYPK	<0.001	0.789	0.713	0.864	0
		CK18	AQYDELAR	0.001	0.63	0.555	0.706	0.001		LDHA	DYNVTANSK	0.001	0.704	0.586	0.821	0.001			VTLTSEEEAR								LPDGYEFK								NFPSPVDAAFR
		CK8	LEGLTDEINFLR	0.001	0.629	0.554	0.703	0.001			FIIPNVVK							LGALS1	DGGAWGTEQR	0.005	0.650588	0.55667	0.744507	0.00549122		CRP	ESDTSYVSLK	<0.001	0.732	0.657	0.808	0			SGAQATWTELPWPHEK
			LSELEAALQR								LLIVSNPVDILTYVAWK								LPDGYEFK								GYSIFSYATK							C9	AIEDYINEFSVR	<0.001	0.773	0.694	0.852	0
			YEELQSLAGK								SADTLWGIQK							MMP9	LGLGADVAQVTGALR	0.006	0.650252	0.543129	0.757376	0.00559683			QDNEILIFWSK								LSPIYNLVPVK
		ALCAM	ESLTLIVEGKPQIK	0.036	0.584128	0.506757	0.6615	0.0357638			VTLTSEEEAR							LDH	VIGSGCNLDSAR	0.008	0.643529	0.550527	0.736532	0.00813171		MMP9	LGLGADVAQVTGALR	<0.001	0.731	0.649	0.812	0			TEHYEEQIEAFK
			VLHPLEGAVVIIFK							LDH	VIGSGCNLDSAR	0.002	0.697973	0.587274	0.808672	0.00161383		HPX	GGYTLVSGYPK	0.017	0.629748	0.523731	0.735765	0.0167371		LDHA	DYNVTANSK	<0.001	0.722	0.643	0.8	0		C3	SNLDEDIIAEENIVSR	<0.001	0.772	0.694	0.849	0
			YEKPDGSPVFIAFR							APCS	AYSLFSYNTQGR	0.003	0.684685	0.585342	0.784028	0.00326381			NFPSPVDAAFR								FIIPNVVK								TFISPIK
		C3	SNLDEDIIAEENIVSR	0.037	0.58367	0.505	0.662339	0.0367839			QGYFVEAQPK								SGAQATWTELPWPHEK								LLIVSNPVDILTYVAWK								VHQYFNVELIQPGAVK
			TFISPIK								VGEYSLYIGR							WARS	ALIEVLQPLIAEHQAR	0.021	0.624746	0.526944	0.722549	0.0214987			SADTLWGIQK							WARS	ALIEVLQPLIAEHQAR	<0.001	0.74	0.655	0.824	0
			VHQYFNVELIQPGAVK							CRP	ESDTSYVSLK	0.006	0.674099	0.579974	0.768225	0.00555213			DLTLDQAYSYAVENAK								VTLTSEEEAR								DLTLDQAYSYAVENAK
		CK19	AALEDTLAETEAR	0.038	0.583333	0.506086	0.660581	0.0379732			GYSIFSYATK								GIFGFTDSDCIGK							LDH	VIGSGCNLDSAR	<0.001	0.698	0.621	0.775	0			GIFGFTDSDCIGK
			FGPGVAFR								QDNEILIFWSK								ISFPAIQAAPSFSNSFPQIFR							CXCL10	LEIIPASQFCPR	<0.001	0.665	0.575	0.755	0			ISFPAIQAAPSFSNSFPQIFR
			SLLEGQEDHYNNLSASK							LDHB	GLTSVINQK	0.009	0.664414	0.550098	0.778731	0.0088224		C9	AIEDYINEFSVR	0.023	0.623193	0.507816	0.738571	0.0231124		C9	AIEDYINEFSVR	<0.001	0.663	0.577	0.749	0		S100A9	NIETIINTFHQYSVK	<0.001	0.728	0.645	0.812	0
		SERPINA4	IAPANADFAFR	0.046	0.580092	0.502923	0.65726	0.0456237			IVVVTAGVR								LSPIYNLVPVK								LSPIYNLVPVK								LGHPDTLNQGEFK
			LGFTDLFSK								SADTLWDIQK								TEHYEEQIEAFK								TEHYEEQIEAFK							CRP	ESDTSYVSLK	<0.001	0.704	0.614	0.795	0
			VGSALFLSHNLK								SLADELALVDVLEDK							LDHB	GLTSVINQK	0.034	0.61479	0.525767	0.703813	0.034292		LDHB	GLTSVINQK	<0.001	0.661	0.583	0.74	0			GYSIFSYATK
		Rest vs Cancer								C9	AIEDYINEFSVR	0.013	0.656757	0.547422	0.766092	0.0125289			IVVVTAGVR								IVVVTAGVR								QDNEILIFWSK
		MMP9	LGLGADVAQVTGALR	<0.001	0.659	0.585	0.733	0			LSPIYNLVPVK								SADTLWDIQK								SADTLWDIQK							CK8	LEGLTDEINFLR	<0.001	0.701	0.614	0.788	0
		APCS	AYSLFSYNTQGR	0.001	0.63	0.554	0.706	0.001			TEHYEEQIEAFK								SLADELALVDVLEDK								SLADELALVDVLEDK								LSELEAALQR
			QGYFVEAQPK							ALCAM	ESLTLIVEGKPQIK	0.035	0.632432	0.530198	0.734667	0.0349068		Rest vs. Other-infectious								C3	SNLDEDIIAEENIVSR	0.011	0.613382	0.524753	0.702011	0.011198			YEELQSLAGK
			VGEYSLYIGR								VLHPLEGAVVIIFK							SVEP1	GAFQQAAQILLHAR	<0.001	0.751	0.665	0.838	0			TFISPIK							MUC1	QGGFLGLSNIK	<0.001	0.701	0.624	0.778	0
		ADA2	FVETHPEFIGIK	0.002	0.627222	0.551014	0.70343	0.00153464			YEKPDGSPVFIAFR								LLSDFPVVPTATR								VHQYFNVELIQPGAVK							ALCAM	ESLTLIVEGKPQIK	<0.001	0.696	0.616	0.777	0
			DIPIEVCPISNQVLK							Rest vs. TB								MSLN	LLGPHVEGLK	<0.001	0.723	0.641	0.804	0		Rest vs. All-infectious									VLHPLEGAVVIIFK
		VIM	ILLAELEQLK	0.006	0.609541	0.529018	0.690065	0.00626017		CDH1	GQVPENEANVVITTLK	<0.001	0.723	0.639	0.808	0			TDAVLPLTVAEVQK							SVEP1	GAFQQAAQILLHAR	<0.001	0.78	0.714	0.846	0			YEKPDGSPVFIAFR
			ISLPLPNFSSLNLR								NTGVISVVTTGLDR								VNAIPFTYEQLDVLK								LLSDFPVVPTATR							VIM	ILLAELEQLK	<0.001	0.695	0.605	0.786	0
		CXCL10	LEIIPASQFCPR	0.024	0.590734	0.512485	0.668983	0.023546		SVEP1	GAFQQAAQILLHAR	<0.001	0.715	0.623	0.806	0.001		CDH1	GQVPENEANVVITTLK	0.004	0.655126	0.567805	0.742447	0.0042313		MSLN	LLGPHVEGLK	<0.001	0.73	0.657	0.802	0			ISLPLPNFSSLNLR
		S100A9	NIETIINTFHQYSVK	0.025	0.590092	0.510868	0.669315	0.0245488			LLSDFPVVPTATR								NTGVISVVTTGLDR								TDAVLPLTVAEVQK							LGALS1	DGGAWGTEQR	<0.001	0.687	0.599	0.776	0
			LGHPDTLNQGEFK							THBS4	AFAGPSQKPETIELR	0.001	0.705	0.594	0.817	0.001		THBS4	AFAGPSQKPETIELR	0.022	0.624617	0.532427	0.716807	0.0216975			VNAIPFTYEQLDVLK								LPDGYEFK
											NSLWHTGDTSDQVR								NSLWHTGDTSDQVR							CDH1	GQVPENEANVVITTLK	<0.001	0.719	0.648	0.789	0		CK18	AQIFANTVDNAR	<0.001	0.677	0.59	0.763	0
		Cancer vs. TB								MSLN	LLGPHVEGLK	0.014	0.654279	0.541824	0.766735	0.0139937											NTGVISVVTTGLDR								AQYDELAR
		CDH1	GQVPENEANVVITTLK	<0.001	0.822	0.746	0.898	0			TDAVLPLTVAEVQK							Other-infectious vs. Cancer								THBS4	AFAGPSQKPETIELR	<0.001	0.687	0.609	0.766	0		SERPINF1	DTDTGALLFIGK	<0.001	0.672	0.584	0.759	0.001
			NTGVISVVTTGLDR								VNAIPFTYEQLDVLK							S100A9	NIETIINTFHQYSVK	<0.001	0.786	0.693	0.879	0			NSLWHTGDTSDQVR								LAAAVSNFGYDLYR
		SVEP1	GAFQQAAQILLHAR	<0.001	0.765	0.671	0.859	0		CK19	AALEDTLAETEAR	0.014	0.653986	0.560141	0.74783	0.0142084			LGHPDTLNQGEFK							SPINT1	YTSGFDELQR	0.015	0.61015	0.526569	0.69373	0.0145215			LQSLFDSPDFSK
			LLSDFPVVPTATR								FGPGVAFR							VIM	ILLAELEQLK	<0.001	0.747	0.638	0.857	0		MUC1	QGGFLGLSNIK	0.043	0.590488	0.511937	0.66904	0.0433317		CDH1	GQVPENEANVVITTLK	0.005	0.640006	0.548601	0.731411	0.00506434
		THBS4	AFAGPSQKPETIELR	<0.001	0.758	0.648	0.867	0			SLLEGQEDHYNNLSASK								ISLPLPNFSSLNLR																NTGVISVVTTGLDR
			NSLWHTGDTSDQVR															APCS	AYSLFSYNTQGR	<0.001	0.741	0.641	0.84	0										ADA2	FVETHPEFIGIK	0.01	0.628371	0.536461	0.72028	0.0102171
		MSLN	LLGPHVEGLK	<0.001	0.722	0.619	0.826	0.001		TB vs. Cancer									QGYFVEAQPK																DIPIEVCPISNQVLK
			TDAVLPLTVAEVQK							ADA2	FVETHPEFIGIK	<0.001	0.889	0.804	0.974	0			VGEYSLYIGR							All-infectious vs. Cancer								SPINT1	YTSGFDELQR	0.0528153	0.597783	0.506368	0.689197	0.0528153
			VNAIPFTYEQLDVLK								DIPIEVCPISNQVLK							CRP	ESDTSYVSLK	<0.001	0.707	0.6	0.815	0		VIM	ILLAELEQLK	<0.001	0.777	0.693	0.861	0		APCS	AYSLFSYNTQGR	0.0512381	0.597377	0.500448	0.694306	0.0512381
		HPX	GGYTLVSGYPK	0.004	0.689602	0.576402	0.802803	0.0037076		CXCL10	LEIIPASQFCPR	<0.001	0.882	0.789	0.975	0			GYSIFSYATK								ISLPLPNFSSLNLR								QGYFVEAQPK
			NFPSPVDAAFR							WARS	ALIEVLQPLIAEHQAR	<0.001	0.828	0.704	0.953	0			QDNEILIFWSK							S100A9	NIETIINTFHQYSVK	<0.001	0.771	0.692	0.849	0			VGEYSLYIGR
			SGAQATWTELPWPHEK								DLTLDQAYSYAVENAK							MMP9	LGLGADVAQVTGALR	<0.001	0.698	0.591	0.805	0.001			LGHPDTLNQGEFK
		MUC1	QGGFLGLSNIK	0.008	0.672508	0.570056	0.774959	0.00839431			GIFGFTDSDCIGK							LGALS1	DGGAWGTEQR	0.003	0.670534	0.567774	0.773294	0.00272731		ADA2	FVETHPEFIGIK	<0.001	0.752	0.673	0.831	0		Benign vs. Cancer
		CK19	AALEDTLAETEAR	0.009	0.670525	0.56891	0.77214	0.00911337			ISFPAIQAAPSFSNSFPQIFR								LPDGYEFK								DIPIEVCPISNQVLK							None
			FGPGVAFR							VIM	ILLAELEQLK	<0.001	0.82	0.704	0.936	0		LDHA	DYNVTANSK	0.006	0.657312	0.549629	0.764996	0.00570005		APCS	AYSLFSYNTQGR	<0.001	0.739	0.66	0.818	0
			SLLEGQEDHYNNLSASK								ISLPLPNFSSLNLR								FIIPNVVK								QGYFVEAQPK							Benign vs. TB
		SPINT1	YTSGFDELQR	0.024	0.650161	0.53583	0.764492	0.0240389		MMP9	LGLGADVAQVTGALR	<0.001	0.798	0.69	0.906	0			LLIVSNPVDILTYVAWK								VGEYSLYIGR							SVEP1	GAFQQAAQILLHAR	<0.001	0.802	0.692	0.911	0
		CK8	LEGLTDEINFLR	0.052	0.626911	0.522015	0.731808	0.0520785		LGALS1	DGGAWGTEQR	<0.001	0.775	0.666	0.885	0			SADTLWGIQK							MMP9	LGLGADVAQVTGALR	<0.001	0.739	0.657	0.822	0			LLSDFPVVPTATR
			LSELEAALQR								LPDGYEFK								VTLTSEEEAR							WARS	ALIEVLQPLIAEHQAR	<0.001	0.726	0.637	0.815	0
			YEELQSLAGK							S100A9	NIETIINTFHQYSVK	<0.001	0.748	0.63	0.867	0		ADA2	FVETHPEFIGIK	0.007	0.654956	0.551503	0.75841	0.00652638			DLTLDQAYSYAVENAK							Bening vs. Other-infectious
											LGHPDTLNQGEFK								DIPIEVCPISNQVLK								GIFGFTDSDCIGK							SVEP1	GAFQQAAQILLHAR	<0.001	0.8	0.701	0.898	0
		Cancer vs. Other-infectious								APCS	AYSLFSYNTQGR	<0.001	0.737	0.633	0.841	0		WARS	ALIEVLQPLIAEHQAR	0.007	0.653867	0.541072	0.766662	0.00691376			ISFPAIQAAPSFSNSFPQIFR								LLSDFPVVPTATR
		SVEP1	GAFQQAAQILLHAR	<0.001	0.777	0.692	0.861	0			QGYFVEAQPK								DLTLDQAYSYAVENAK							LGALS1	DGGAWGTEQR	<0.001	0.714	0.631	0.797	0		MSLN	LLGPHVEGLK	0.004	0.691877	0.573241	0.810512	0.00420434
			LLSDFPVVPTATR								VGEYSLYIGR								GIFGFTDSDCIGK								LPDGYEFK								TDAVLPLTVAEVQK
		MSLN	LLGPHVEGLK	<0.001	0.774	0.694	0.853	0		CRP	ESDTSYVSLK	0.002	0.699541	0.592684	0.806399	0.00225702			ISFPAIQAAPSFSNSFPQIFR							CRP	ESDTSYVSLK	<0.001	0.704	0.62	0.788	0			VNAIPFTYEQLDVLK
			TDAVLPLTVAEVQK								GYSIFSYATK																GYSIFSYATK
			VNAIPFTYEQLDVLK								QDNEILIFWSK							Other-infectious vs. TB									QDNEILIFWSK							Bening vs. All-infectious
		CDH1	GQVPENEANVVITTLK	<0.001	0.766	0.681	0.85	0		LDHA	DYNVTANSK	0.004	0.689602	0.560326	0.818879	0.0037076		HPX	GGYTLVSGYPK	0.008	0.707108	0.57309	0.841126	0.00762758		LDHA	DYNVTANSK	<0.001	0.671	0.582	0.759	0		SVEP1	GAFQQAAQILLHAR	<0.001	0.8	0.715	0.886	0
			NTGVISVVTTGLDR								FIIPNVVK								NFPSPVDAAFR								FIIPNVVK								LLSDFPVVPTATR
		THBS4	AFAGPSQKPETIELR	<0.001	0.705	0.61	0.8	0			LLIVSNPVDILTYVAWK								SGAQATWTELPWPHEK								LLIVSNPVDILTYVAWK							MSLN	LLGPHVEGLK	0.004	0.670361	0.565013	0.775709	0.00375223
			NSLWHTGDTSDQVR								SADTLWGIQK							CK19	AALEDTLAETEAR	0.034	0.664216	0.522414	0.806017	0.0343827			SADTLWGIQK								TDAVLPLTVAEVQK
		MUC1	QGGFLGLSNIK	0.003	0.670698	0.580856	0.760541	0.0027625			VTLTSEEEAR								FGPGVAFR								VTLTSEEEAR								VNAIPFTYEQLDVLK
		SPINT1	YTSGFDELQR	0.008	0.650054	0.54777	0.752339	0.00843748		LDH	VIGSGCNLDSAR	0.012	0.664755	0.540536	0.788975	0.0116783			SLLEGQEDHYNNLSASK							CXCL10	LEIIPASQFCPR	<0.001	0.666	0.573	0.759	0
										C9	AIEDYINEFSVR	0.037	0.636086	0.510416	0.761755	0.0372599		CK8	LEGLTDEINFLR	0.045	0.655637	0.509603	0.801671	0.0449587		LDH	VIGSGCNLDSAR	0.005	0.631129	0.542303	0.719956	0.00532762
		Cancer vs. All-infectious									LSPIYNLVPVK								LSELEAALQR							C9	AIEDYINEFSVR	0.02	0.609459	0.514284	0.704634	0.0200171
		CDH1	GQVPENEANVVITTLK	<0.001	0.789	0.72	0.858	0			TEHYEEQIEAFK								YEELQSLAGK								LSPIYNLVPVK
			NTGVISVVTTGLDR																								TEHYEEQIEAFK
		SVEP1	GAFQQAAQILLHAR	<0.001	0.772	0.701	0.843	0		TB vs. Other-infectious								Other-infectious vs. Benign
			LLSDFPVVPTATR							CXCL10	LEIIPASQFCPR	<0.001	0.876	0.777	0.976	0		S100A9	NIETIINTFHQYSVK	<0.001	0.873	0.793	0.952	0		All-infectious vs. Benign
		MSLN	LLGPHVEGLK	<0.001	0.752	0.679	0.826	0		ADA2	FVETHPEFIGIK	<0.001	0.826	0.707	0.945	0			LGHPDTLNQGEFK							LDH	VIGSGCNLDSAR	<0.001	0.871	0.798	0.945	0
			TDAVLPLTVAEVQK								DIPIEVCPISNQVLK							LDH	VIGSGCNLDSAR	<0.001	0.865	0.781	0.949	0		LDHA	DYNVTANSK	<0.001	0.858	0.78	0.935	0
			VNAIPFTYEQLDVLK							WARS	ALIEVLQPLIAEHQAR	<0.001	0.784	0.642	0.927	0		LDHA	DYNVTANSK	<0.001	0.857	0.768	0.947	0			FIIPNVVK
		THBS4	AFAGPSQKPETIELR	<0.001	0.726	0.646	0.807	0			DLTLDQAYSYAVENAK								FIIPNVVK								LLIVSNPVDILTYVAWK
			NSLWHTGDTSDQVR								GIFGFTDSDCIGK								LLIVSNPVDILTYVAWK								SADTLWGIQK
		MUC1	QGGFLGLSNIK	<0.001	0.671	0.591	0.752	0			ISFPAIQAAPSFSNSFPQIFR								SADTLWGIQK								VTLTSEEEAR
		SPINT1	YTSGFDELQR	0.00154364	0.650097	0.564698	0.735497	0.00154364		ALCAM	ESLTLIVEGKPQIK	0.031	0.667892	0.523809	0.811976	0.0305475			VTLTSEEEAR							S100A9	NIETIINTFHQYSVK	<0.001	0.858	0.785	0.932	0
											VLHPLEGAVVIIFK							LDHB	GLTSVINQK	<0.001	0.847	0.757	0.936	0			LGHPDTLNQGEFK
		Cancer vs. Benign									YEKPDGSPVFIAFR								IVVVTAGVR							LDHB	GLTSVINQK	<0.001	0.846	0.764	0.929	0
		HPX	GGYTLVSGYPK	<0.001	0.81	0.734	0.887	0		VIM	ILLAELEQLK	0.048	0.653186	0.502451	0.803922	0.0484425			SADTLWDIQK								IVVVTAGVR
			NFPSPVDAAFR								ISLPLPNFSSLNLR								SLADELALVDVLEDK								SADTLWDIQK
			SGAQATWTELPWPHEK															HPX	GGYTLVSGYPK	<0.001	0.81	0.711	0.908	0			SLADELALVDVLEDK
		LDH	VIGSGCNLDSAR	<0.001	0.79	0.709	0.871	0		TB vs. Benign									NFPSPVDAAFR							VIM	ILLAELEQLK	<0.001	0.833	0.75	0.915	0
		LDHA	DYNVTANSK	<0.001	0.777	0.692	0.862	0		ADA2	FVETHPEFIGIK	<0.001	0.906	0.83	0.981	0			SGAQATWTELPWPHEK								ISLPLPNFSSLNLR
			FIIPNVVK								DIPIEVCPISNQVLK							VIM	ILLAELEQLK	<0.001	0.808	0.705	0.912	0		WARS	ALIEVLQPLIAEHQAR	<0.001	0.823	0.739	0.906	0
			LLIVSNPVDILTYVAWK							LDH	VIGSGCNLDSAR	<0.001	0.88	0.789	0.971	0			ISLPLPNFSSLNLR								DLTLDQAYSYAVENAK
			SADTLWGIQK							WARS	ALIEVLQPLIAEHQAR	<0.001	0.878	0.787	0.969	0		CRP	ESDTSYVSLK	<0.001	0.803	0.704	0.901	0			GIFGFTDSDCIGK
			VTLTSEEEAR								DLTLDQAYSYAVENAK								GYSIFSYATK								ISFPAIQAAPSFSNSFPQIFR
		LDHB	GLTSVINQK	<0.001	0.774	0.69	0.858	0			GIFGFTDSDCIGK								QDNEILIFWSK							CRP	ESDTSYVSLK	<0.001	0.805	0.718	0.892	0
			IVVVTAGVR								ISFPAIQAAPSFSNSFPQIFR							WARS	ALIEVLQPLIAEHQAR	<0.001	0.784	0.676	0.892	0			GYSIFSYATK
			SADTLWDIQK							CXCL10	LEIIPASQFCPR	<0.001	0.875	0.78	0.97	0			DLTLDQAYSYAVENAK								QDNEILIFWSK
			SLADELALVDVLEDK							VIM	ILLAELEQLK	<0.001	0.867	0.77	0.964	0			GIFGFTDSDCIGK							C9	AIEDYINEFSVR	<0.001	0.803	0.718	0.887	0
		C3	SNLDEDIIAEENIVSR	<0.001	0.769	0.685	0.854	0			ISLPLPNFSSLNLR								ISFPAIQAAPSFSNSFPQIFR								LSPIYNLVPVK
			TFISPIK							LDHA	DYNVTANSK	<0.001	0.859	0.756	0.961	0		C9	AIEDYINEFSVR	<0.001	0.781	0.675	0.886	0			TEHYEEQIEAFK
			VHQYFNVELIQPGAVK								FIIPNVVK								LSPIYNLVPVK							LGALS1	DGGAWGTEQR	<0.001	0.8	0.712	0.888	0
		C9	AIEDYINEFSVR	<0.001	0.757	0.669	0.846	0			LLIVSNPVDILTYVAWK								TEHYEEQIEAFK								LPDGYEFK
			LSPIYNLVPVK								SADTLWGIQK							LGALS1	DGGAWGTEQR	<0.001	0.769	0.661	0.877	0		ADA2	FVETHPEFIGIK	<0.001	0.784	0.695	0.872	0
			TEHYEEQIEAFK								VTLTSEEEAR								LPDGYEFK								DIPIEVCPISNQVLK
		MUC1	QGGFLGLSNIK	<0.001	0.747	0.669	0.825	0		LDHB	GLTSVINQK	<0.001	0.845	0.733	0.958	0		APCS	AYSLFSYNTQGR	<0.001	0.746	0.635	0.858	0		C3	SNLDEDIIAEENIVSR	<0.001	0.776	0.686	0.866	0
		CDH1	GQVPENEANVVITTLK	<0.001	0.734	0.647	0.82	0			IVVVTAGVR								QGYFVEAQPK								TFISPIK
			NTGVISVVTTGLDR								SADTLWDIQK								VGEYSLYIGR								VHQYFNVELIQPGAVK
		CK8	LEGLTDEINFLR	<0.001	0.715	0.627	0.802	0			SLADELALVDVLEDK							C3	TFISPIK	<0.001	0.74	0.623	0.857	0		HPX	GGYTLVSGYPK	<0.001	0.748	0.653	0.844	0
			LSELEAALQR							LGALS1	DGGAWGTEQR	<0.001	0.843	0.743	0.943	0			SNLDEDIIAEENIVSR								NFPSPVDAAFR
			YEELQSLAGK								LPDGYEFK								VHQYFNVELIQPGAVK								SGAQATWTELPWPHEK
		CK18	AQYDELAR	<0.001	0.699	0.609	0.788	0		S100A9	NIETIINTFHQYSVK	<0.001	0.838	0.731	0.945	0		CK8	LEGLTDEINFLR	0.002	0.712185	0.594346	0.830024	0.00154889		APCS	AYSLFSYNTQGR	<0.001	0.742	0.643	0.841	0
		WARS	ALIEVLQPLIAEHQAR	<0.001	0.695	0.597	0.793	0			LGHPDTLNQGEFK								LSELEAALQR								QGYFVEAQPK
			DLTLDQAYSYAVENAK							C9	AIEDYINEFSVR	<0.001	0.833	0.734	0.933	0			YEELQSLAGK								VGEYSLYIGR
			GIFGFTDSDCIGK								LSPIYNLVPVK							SERPINF1	DTDTGALLFIGK	0.003	0.702381	0.582888	0.821874	0.00253518		ALCAM	ESLTLIVEGKPQIK	<0.001	0.713	0.613	0.814	0
			ISFPAIQAAPSFSNSFPQIFR								TEHYEEQIEAFK								LAAAVSNFGYDLYR								VLHPLEGAVVIIFK
		ALCAM	ESLTLIVEGKPQIK	<0.001	0.687	0.602	0.773	0		C3	SNLDEDIIAEENIVSR	<0.001	0.826	0.729	0.923	0			LQSLFDSPDFSK								YEKPDGSPVFIAFR
			VLHPLEGAVVIIFK								TFISPIK							ADA2	FVETHPEFIGIK	0.003	0.697479	0.580117	0.814841	0.0032193		MMP9	LGLGADVAQVTGALR	<0.001	0.707	0.607	0.808	0
			YEKPDGSPVFIAFR								VHQYFNVELIQPGAVK								DIPIEVCPISNQVLK							SERPINF1	DTDTGALLFIGK	0.001	0.688	0.584	0.792	0.001
		THBS4	AFAGPSQKPETIELR	0.002	0.665564	0.573849	0.757279	0.00166973		CRP	ESDTSYVSLK	<0.001	0.809	0.703	0.914	0		MMP9	LGLGADVAQVTGALR	0.016	0.661765	0.534367	0.789163	0.0158132			LAAAVSNFGYDLYR
			NSLWHTGDTSDQVR								GYSIFSYATK							ALCAM	ESLTLIVEGKPQIK	0.016	0.661765	0.540227	0.783302	0.0158132			LQSLFDSPDFSK
		SERPINF1	DTDTGALLFIGK	0.002	0.662735	0.568516	0.756954	0.00197635			QDNEILIFWSK								VLHPLEGAVVIIFK							CK8	LEGLTDEINFLR	0.003	0.676108	0.56674	0.785477	0.00273504
			LAAAVSNFGYDLYR							ALCAM	ESLTLIVEGKPQIK	<0.001	0.787	0.672	0.901	0			YEKPDGSPVFIAFR								LSELEAALQR
			LQSLFDSPDFSK								VLHPLEGAVVIIFK							CK18	AQYDELAR	0.034	0.644345	0.514354	0.774337	0.0342842			YEELQSLAGK
		S100A9	NIETIINTFHQYSVK	0.002	0.65924	0.559351	0.759128	0.00246732			YEKPDGSPVFIAFR															CXCL10	LEIIPASQFCPR	0.005	0.664204	0.559343	0.769064	0.00521383
			LGHPDTLNQGEFK							MMP9	LGLGADVAQVTGALR	<0.001	0.772	0.645	0.899	0										CK18	AQYDELAR	0.024	0.633503	0.522222	0.744785	0.0241863
		SPINT1	YTSGFDELQR	0.004	0.651987	0.558224	0.745751	0.00422848		APCS	AYSLFSYNTQGR	0.002	0.735119	0.613223	0.857015	0.00158226										MUC1	QGGFLGLSNIK	0.049	0.615764	0.504569	0.726958	0.0489038
		CRP	ESDTSYVSLK	0.004	0.650939	0.549009	0.752869	0.00411098			QGYFVEAQPK
			GYSIFSYATK								VGEYSLYIGR
			QDNEILIFWSK							SERPINF1	DTDTGALLFIGK	0.024	0.667659	0.529172	0.806145	0.024276
		LGALS1	DGGAWGTEQR	0.015	0.627785	0.526867	0.728703	0.0151267			LAAAVSNFGYDLYR
			LPDGYEFK								LQSLFDSPDFSK
		MSLN	LLGPHVEGLK	0.019	0.623853	0.530535	0.717171	0.0185435		HPX	GGYTLVSGYPK	0.03	0.661706	0.529836	0.793576	0.0297988
			TDAVLPLTVAEVQK								NFPSPVDAAFR
			VNAIPFTYEQLDVLK								SGAQATWTELPWPHEK
		VIM	ILLAELEQLK	0.02	0.622324	0.514513	0.730136	0.0200445
			ISLPLPNFSSLNLR
